# Supplementary material for: Population structure and antimicrobial resistance patterns of Salmonella Typhi and Paratyphi A amid a phased municipal vaccination campaign in Navi Mumbai, India
Source: mBio. 2023 Jul 28;14(4):e01179-23. doi: 10.1128/mbio.01179-23 (PMC10470601; doi:10.1128/mbio.01179-23)
Supplement: Table S1 — Data of 1,531 S. Typhi isolates included in our study. [file mbio.01179-23-s0004.xlsx]

## Sheet: Our study
Table_S1_Data_of_the_S_Typhi_1531_isolates_included_in_our_study
Acession number	Genome name	Genotype	AMR genes	QRDR mutations	acrB-R717Q/L	Plasmid replicons	Location	City/Town	Country	Phase	Source	Date
ERR10293863	SO_9664_DP_0021	4.3.1.2	-	gyrA-S83F	-	-	Sanpada	Navi Mumbai	India	NA	Our study	2018-07-02
ERR10293864	SO_9664_DP_0022	2.5	-	gyrA-S83F	-	IncFIB(pHCM2)	Nerul 2	Navi Mumbai	India	2	Our study	2018-07-17
ERR10293865	SO_9664_DP_0023	4.3.1.2	-	gyrA-S83F	-	-	Oustide Navi Mumbai	Mumbai	India	99	Our study	2018-08-04
ERR10293866	SO_9664_DP_0025	2.5	-	gyrA-S83F	-	IncFIB(pHCM2)	Nerul 2	Navi Mumbai	India	2	Our study	2018-10-22
ERR10293867	SO_9664_DP_0027	4.3.1.2	-	gyrA-S83Y	-	-	Kharghar	Navi Mumbai	India	99	Our study	2019-03-01
ERR10293868	SO_9664_DP_0029	4.3.1.1	-	gyrA-S83Y	-	-	Pawane	Navi Mumbai	India	2	Our study	2019-03-16
ERR10293869	SO_9664_DP_0030	4.3.1.2	-	gyrA-S83F,gyrA-D87N,parC-S80I	-	-	Oustide Navi Mumbai	Thane	India	99	Our study	2019-03-23
ERR10293870	SO_9664_DP_0048	4.3.1.2	-	gyrA-S83F	-	-	Nerul 2	Navi Mumbai	India	2	Our study	2019-04-03
ERR10293871	SO_9664_DP_0049	4.3.1.2	-	gyrA-S83F	-	-	Kharghar	Navi Mumbai	India	99	Our study	2019-04-17
ERR10293872	SO_9664_DP_0050	4.3.1.2	-	gyrA-S83F	-	-	Nerul 2	Navi Mumbai	India	2	Our study	2019-04-20
ERR10293873	SO_9664_DP_0052	4.3.1.2	-	gyrA-S83F	-	-	Nerul 2	Navi Mumbai	India	2	Our study	2019-04-30
ERR10293874	SO_9664_DP_0053	4.3.1.2	-	gyrA-S83F,gyrA-D87N,parC-S80I	-	-	Oustide Navi Mumbai	Thane	India	99	Our study	2019-05-08
ERR10293875	SO_9664_DP_0055	4.3.1.2	-	gyrA-S83F,gyrA-D87N,parC-S80I	-	-	CBD	Navi Mumbai	India	2	Our study	2019-05-23
ERR10293876	SO_9664_DP_0153	2.2.1	-	gyrA-S83F	-	-	Oustide Navi Mumbai	Panvel City	India	99	Our study	2019-06-07
ERR10293877	SO_9664_DP_0157	2.2	-	gyrA-S83F	-	-	Ghansoli	Navi Mumbai	India	1	Our study	2019-07-13
ERR10293878	SO_9664_DP_0158	4.3.1.2	-	gyrA-S83Y	-	-	Oustide Navi Mumbai	Mumbai	India	99	Our study	2019-07-23
ERR10293879	SO_9664_DP_0159	4.3.1.2	-	gyrA-S83F,gyrA-D87N,parC-S80I	-	-	Oustide Navi Mumbai	Mumbai	India	99	Our study	2019-07-30
ERR10293880	SO_9664_DP_0161	2.2	-	gyrA-S83F	-	-	Oustide Navi Mumbai	Raigad	India	99	Our study	2019-08-28
ERR10293881	SO_9664_DP_0182	4.3.1.2	-	gyrA-S83F,gyrA-D87N,parC-S80I	-	-	Oustide Navi Mumbai	Mumbai	India	99	Our study	2019-11-04
ERR10293882	SO_9664_DP_0187	4.3.1.1	-	gyrA-S83Y	-	-	Pawane	Navi Mumbai	India	2	Our study	2019-02-21
ERR10293883	SO_9664_DP_0188	4.3.1.2	-	gyrA-S83F,gyrA-D87N,parC-S80I	-	-	Oustide Navi Mumbai	Thane	India	99	Our study	2020-02-05
ERR10293884	SO_9664_DP_0189	4.3.1.2	-	gyrA-S83F,gyrA-D87N,parC-S80I	-	-	Oustide Navi Mumbai	Thane	India	99	Our study	2020-02-05
ERR10293885	SO_9664_DP_0190	4.3.1.2	blaSHV-12	gyrA-S83Y	-	IncX3	Oustide Navi Mumbai	Thane	India	99	Our study	2020-02-12
ERR10293886	SO_9664_DP_0191	4.3.1.2	blaSHV-12	gyrA-S83Y	-	IncX3	Oustide Navi Mumbai	Thane	India	99	Our study	2020-02-25
ERR10293887	SO_9664_DP_0192	4.3.1	-	gyrA-S83Y	-	-	Oustide Navi Mumbai	Thane	India	99	Our study	2020-03-11
ERR10293888	SO_9664_DP_0193	2.2	-	gyrA-S83F	-	-	Oustide Navi Mumbai	Thane	India	99	Our study	2020-03-11
ERR10293889	SO_9664_DP_0215	4.3.1.2	-	gyrA-S83F	-	-	CBD	Navi Mumbai	India	2	Our study	2020-03-25
ERR10293890	SO_9664_DP_0216	2.2	-	gyrA-S83F	-	-	Nocilnaka	Navi Mumbai	India	2	Our study	2020-11-20
ERR10293891	SO_9664_DP_0219	4.3.1	-	gyrA-S83Y	-	-	Oustide Navi Mumbai	Thane	India	NA	Our study	2020-11-20
ERR10293892	SO_9664_DP_0234	2.2	-	gyrA-S83F	-	-	Ghansoli	Navi Mumbai	India	NA	Our study	2020-11-27
ERR10293893	SO_9664_DP_0235	4.3.1.2	-	gyrA-S83Y	-	-	Juhugaon	Navi Mumbai	India	1	Our study	2018-06-14
ERR10293894	SO_9664_DP_0236	4.3.1.2	-	gyrA-S83Y	-	-	Shiravane	Navi Mumbai	India	1	Our study	2020-11-27
ERR10293895	SO_9664_JV_0011	2.2	-	gyrA-S83F	-	-	Mahape	Navi Mumbai	India	2	Our study	2018-06-14
ERR10293896	SO_9664_JV_0012	4.3.1	-	gyrA-S83Y	-	-	Juhugaon	Navi Mumbai	India	1	Our study	2018-06-15
ERR10293897	SO_9664_JV_0013	2.2	-	gyrA-S83F	-	-	Koparkhairane	Navi Mumbai	India	1	Our study	2018-06-15
ERR10293898	SO_9664_JV_0014	2.2	-	gyrA-S83F	-	-	Juhugaon	Navi Mumbai	India	1	Our study	2018-06-15
ERR10293899	SO_9664_JV_0015	2.2	-	gyrA-S83F	-	-	Pawane	Navi Mumbai	India	2	Our study	2018-06-15
ERR10293900	SO_9664_JV_0016	2.2	-	gyrA-S83F	-	-	Juhugaon	Navi Mumbai	India	1	Our study	2018-06-16
ERR10293901	SO_9664_JV_0017	2.2	-	gyrA-S83F	-	-	Pawane	Navi Mumbai	India	2	Our study	2018-06-16
ERR10293902	SO_9664_JV_0018	2.2	-	gyrA-S83F	-	-	Juhugaon	Navi Mumbai	India	1	Our study	2018-06-16
ERR10293903	SO_9664_JV_0019	2.2	-	gyrA-S83F	-	-	Pawane	Navi Mumbai	India	2	Our study	2018-06-17
ERR10293904	SO_9664_JV_0020	2.2	-	gyrA-S83F	-	-	Juhugaon	Navi Mumbai	India	1	Our study	2018-06-18
ERR10293905	SO_9664_JV_0031	4.3.1	-	gyrA-S83Y	-	-	Mahape	Navi Mumbai	India	2	Our study	2018-06-18
ERR10293906	SO_9664_JV_0032	2.2	-	gyrA-S83F	-	-	Pawane	Navi Mumbai	India	2	Our study	2018-06-19
ERR10293907	SO_9664_JV_0034	2.2	-	gyrA-S83F	-	-	Juhugaon	Navi Mumbai	India	1	Our study	2018-06-21
ERR10293908	SO_9664_JV_0036	2.2	-	gyrA-S83F	-	-	Pawane	Navi Mumbai	India	2	Our study	2018-06-24
ERR10293909	SO_9664_JV_0037	2.2	-	gyrA-S83F	-	-	Pawane	Navi Mumbai	India	2	Our study	2018-06-25
ERR10293910	SO_9664_JV_0038	4.3.1.2	-	gyrA-S83F	-	-	Ghansoli	Navi Mumbai	India	1	Our study	2018-06-26
ERR10293911	SO_9664_JV_0039	2.2	-	gyrA-S83F	-	-	Juhugaon	Navi Mumbai	India	1	Our study	2018-06-27
ERR10293912	SO_9664_JV_0058	2.2	-	gyrA-S83F	-	-	Pawane	Navi Mumbai	India	2	Our study	2018-06-20
ERR10293913	SO_9664_JV_0059	4.3.1.2	-	gyrA-S83F,parC-E84G	-	-	Koparkhairane	Navi Mumbai	India	1	Our study	2018-06-28
ERR10293914	SO_9664_JV_0060	2.2	-	gyrA-S83F	-	-	Juhugaon	Navi Mumbai	India	1	Our study	2018-06-29
ERR10293915	SO_9664_JV_0061	2.2	-	gyrA-S83F	-	-	Juhugaon	Navi Mumbai	India	1	Our study	2018-06-29
ERR10293916	SO_9664_JV_0062	4.3.1	-	gyrA-S83Y	-	-	Turbhe Store	Navi Mumbai	India	1	Our study	2018-07-02
ERR10293917	SO_9664_JV_0063	2.5	-	gyrA-S83F	-	IncFIB(pHCM2)	Mahape	Navi Mumbai	India	2	Our study	2018-07-04
ERR10293918	SO_9664_JV_0065	4.3.1.2	-	gyrA-S83F	-	-	Sanpada	Navi Mumbai	India	2	Our study	2018-07-05
ERR10293919	SO_9664_JV_0066	4.3.1	-	gyrA-S83Y	-	-	Vashigaon	Navi Mumbai	India	2	Our study	2018-07-06
ERR10293920	SO_9664_JV_0067	4.3.1.2	-	gyrA-S83F	-	-	Sanpada	Navi Mumbai	India	2	Our study	2018-07-06
ERR10293921	SO_9664_JV_0068	2.5	-	gyrA-S83F	-	-	Oustide Navi Mumbai	Mumbai	India	99	Our study	2018-07-08
ERR10293922	SO_9664_JV_0069	2.2	-	gyrA-S83F	-	-	Mahape	Navi Mumbai	India	2	Our study	2018-07-09
ERR10293923	SO_9664_JV_0077	2.2	-	gyrA-S83F	-	-	Juhugaon	Navi Mumbai	India	1	Our study	2018-07-14
ERR10293924	SO_9664_JV_0078	2.2	-	gyrA-S83F	-	-	Pawane	Navi Mumbai	India	2	Our study	2018-07-15
ERR10293925	SO_9664_JV_0079	4.3.1.2	-	gyrA-S83Y	-	-	Pawane	Navi Mumbai	India	2	Our study	2018-07-15
ERR10293926	SO_9664_JV_0080	2.2	-	gyrA-S83F	-	-	Juhugaon	Navi Mumbai	India	1	Our study	2018-07-19
ERR10293927	SO_9664_JV_0081	2.2	-	gyrA-S83F	-	-	Vashigaon	Navi Mumbai	India	2	Our study	2018-07-22
ERR10293928	SO_9664_JV_0083	2.2	-	gyrA-S83F	-	-	Juhugaon	Navi Mumbai	India	NA	Our study	2018-07-22
ERR10293929	SO_9664_JV_0084	4.3.1.1	-	gyrA-S83F	-	-	Rabada	Navi Mumbai	India	2	Our study	2018-07-28
ERR10293930	SO_9664_JV_0085	2.2	-	gyrA-S83F	-	-	Ghansoli	Navi Mumbai	India	1	Our study	2018-07-28
ERR10293931	SO_9664_JV_0086	4.3.1	-	gyrA-S83Y	-	-	Mahape	Navi Mumbai	India	2	Our study	2018-07-28
ERR10293932	SO_9664_JV_0088	4.3.1.2	-	gyrA-S83F	-	-	Sanpada	Navi Mumbai	India	2	Our study	2018-08-04
ERR10293933	SO_9664_JV_0089	2.2	-	gyrA-S83F	-	-	Juhugaon	Navi Mumbai	India	1	Our study	2019-08-04
ERR10293934	SO_9664_JV_0091	4.3.1	-	gyrA-S83Y	-	-	Mahape	Navi Mumbai	India	2	Our study	2018-08-05
ERR10293935	SO_9664_JV_0092	2.2	-	gyrA-S83F	-	-	Pawane	Navi Mumbai	India	2	Our study	2018-08-05
ERR10293936	SO_9664_JV_0093	2.2	-	gyrA-S83F	-	-	Pawane	Navi Mumbai	India	2	Our study	2018-08-05
ERR10293937	SO_9664_JV_0094	2.2	-	gyrA-S83F	-	-	Ghansoli	Navi Mumbai	India	1	Our study	2018-08-06
ERR10293938	SO_9664_JV_0095	2.2	-	gyrA-S83F	-	-	Juhugaon	Navi Mumbai	India	1	Our study	2018-08-06
ERR10293939	SO_9664_JV_0096	2.2	-	gyrA-S83F	-	-	Juhugaon	Navi Mumbai	India	1	Our study	2018-08-12
ERR10293940	SO_9664_JV_0097	3.3	-	gyrA-S83F	-	-	Sanpada	Navi Mumbai	India	2	Our study	2018-08-15
ERR10293941	SO_9664_JV_0098	2.2	-	gyrA-S83F	-	-	Vashigaon	Navi Mumbai	India	2	Our study	2018-08-18
ERR10293942	SO_9664_JV_0099	3.3.1	-	gyrA-S83F	-	-	Oustide Navi Mumbai	Mumbai	India	99	Our study	2018-08-21
ERR10293943	SO_9664_JV_0100	4.3.1.2	-	gyrA-S83F	-	-	Shiravane	Navi Mumbai	India	1	Our study	2018-08-21
ERR10293944	SO_9664_JV_0102	2.2	-	gyrA-S83F	-	-	Pawane	Navi Mumbai	India	2	Our study	2018-08-29
ERR10293945	SO_9664_JV_0106	4.3.1	-	gyrA-S83Y	-	-	Juhugaon	Navi Mumbai	India	1	Our study	2018-08-06
ERR10293946	SO_9664_JV_0107	2.2	-	gyrA-S83F	-	-	Vashigaon	Navi Mumbai	India	2	Our study	2018-09-10
ERR10293947	SO_9664_JV_0108	2.2	-	gyrA-S83F	-	-	Vashigaon	Navi Mumbai	India	2	Our study	2018-10-04
ERR10293948	SO_9664_JV_0109	4.3.1.2	-	gyrA-S83F,gyrA-D87N,parC-S80I	-	-	Nocilnaka	Navi Mumbai	India	2	Our study	2018-10-06
ERR10293949	SO_9664_JV_0110	4.3.1.2	-	gyrA-S83F,gyrA-D87N,parC-S80I	-	-	Koparkhairane	Navi Mumbai	India	1	Our study	2018-10-17
ERR10293950	SO_9664_JV_0111	2.5	-	gyrA-S83F	-	IncFIB(pHCM2)	Karave	Navi Mumbai	India	2	Our study	2018-10-19
ERR10293951	SO_9664_JV_0114	4.3.1.1	-	gyrA-S83Y	-	-	Vashigaon	Navi Mumbai	India	NA	Our study	-
ERR10293952	SO_9664_JV_0115	2.5	-	gyrA-S83F	-	IncFIB(pHCM2)	Pawane	Navi Mumbai	India	2	Our study	2018-11-21
ERR10293953	SO_9664_JV_0116	2.5	-	gyrA-S83F	-	IncFIB(pHCM2)	Oustide Navi Mumbai	Raigad	India	99	Our study	2018-11-25
ERR10293954	SO_9664_JV_0117	4.3.1.2	-	gyrA-S83F,gyrA-D87N,parC-S80I	-	-	Pawane	Navi Mumbai	India	2	Our study	2018-11-27
ERR10293955	SO_9664_JV_0118	2.2.1	-	gyrA-S83F	-	-	Airoli	Navi Mumbai	India	1	Our study	2018-12-17
ERR10293956	SO_9664_JV_0120	4.3.1.2	-	gyrA-S83F,gyrA-D87N,parC-S80I	-	-	Oustide Navi Mumbai	Mumbai	India	99	Our study	2018-12-26
ERR10293957	SO_9664_JV_0121	2.2.4	-	gyrA-S83F	-	-	Koparkhairane	Navi Mumbai	India	1	Our study	2019-01-16
ERR10293958	SO_9664_JV_0122	2.2.4	-	gyrA-S83F	-	-	Pawane	Navi Mumbai	India	2	Our study	2019-01-18
ERR10293959	SO_9664_JV_0123	2.2	-	gyrA-S83F	-	-	Oustide Navi Mumbai	Thane	India	99	Our study	2019-01-26
ERR10293960	SO_9664_JV_0125	4.3.1.2	-	gyrA-S83F	-	-	Koparkhairane	Navi Mumbai	India	1	Our study	2019-02-02
ERR10293961	SO_9664_JV_0127	4.3.1.2	-	gyrA-S83F,gyrA-D87N,parC-S80I	-	-	Oustide Navi Mumbai	Mumbai	India	99	Our study	2019-03-14
ERR10293962	SO_9664_JV_0128	4.3.1.2	-	gyrA-S83F,gyrA-D87N,parC-S80I	-	-	Turbhe Store	Navi Mumbai	India	1	Our study	2019-03-15
ERR10293963	SO_9664_JV_0129	2.2	-	gyrA-S83F	-	-	Sanpada	Navi Mumbai	India	2	Our study	2019-03-16
ERR10293964	SO_9664_JV_0130	4.3.1.1	-	gyrA-S83Y	-	-	Oustide Navi Mumbai	Thane	India	99	Our study	2019-03-22
ERR10293965	SO_9664_JV_0131	4.3.1.1	-	gyrA-S83Y	-	-	Pawane	Navi Mumbai	India	2	Our study	2019-04-02
ERR10293966	SO_9664_JV_0132	4.3.1.1	-	gyrA-S83Y	-	IncFIB(pHCM2)	Nerul 2	Navi Mumbai	India	2	Our study	2019-04-15
ERR10293967	SO_9664_JV_0134	2.2	-	gyrA-S83F	-	-	Sanpada	Navi Mumbai	India	2	Our study	2019-04-25
ERR10293968	SO_9664_JV_0135	4.3.1.2	-	gyrA-S83F,gyrA-D87N,parC-S80I	-	-	Oustide Navi Mumbai	Mumbai	India	99	Our study	2019-04-26
ERR10293969	SO_9664_JV_0136	2.2	-	gyrA-S83F	-	-	Sanpada	Navi Mumbai	India	2	Our study	2019-04-29
ERR10293970	SO_9664_JV_0137	4.3.1.2	-	gyrA-S83F,gyrA-D87N,parC-S80I	-	-	Mahape	Navi Mumbai	India	2	Our study	2019-05-04
ERR10293971	SO_9664_JV_0139	4.3.1.1	-	gyrA-S83Y	-	-	Nocilnaka	Navi Mumbai	India	2	Our study	2019-06-13
ERR10293972	SO_9664_JV_0140	4.3.1.2	-	gyrA-S83F	-	-	Vashigaon	Navi Mumbai	India	2	Our study	2019-06-14
ERR10293973	SO_9664_JV_0142	3	-	gyrA-S83F	-	-	Nerul Sector 48	Navi Mumbai	India	1	Our study	2019-06-16
ERR10293974	SO_9664_JV_0143	4.3.1.2	-	gyrA-S83F	-	-	Oustide Navi Mumbai	Mumbai	India	99	Our study	2019-06-27
ERR10293975	SO_9664_JV_0144	4.3.1.2	-	gyrA-S83F	-	-	Chinchpada	Navi Mumbai	India	1	Our study	2019-06-29
ERR10293976	SO_9664_JV_0146	4.3.1.2	-	gyrA-S83Y	-	-	Koparkhairane	Navi Mumbai	India	1	Our study	2019-07-08
ERR10293977	SO_9664_JV_0162	4.3.1.2	-	gyrA-S83F,gyrA-D87N,parC-S80I	-	-	Oustide Navi Mumbai	Thane	India	99	Our study	2019-08-08
ERR10293978	SO_9664_JV_0164	4.3.1.2	-	gyrA-S83F	-	-	Mahape	Navi Mumbai	India	2	Our study	2019-08-10
ERR10293979	SO_9664_JV_0167	2.2	-	gyrA-S83F	-	-	Turbhe Store	Navi Mumbai	India	1	Our study	2019-08-18
ERR10293980	SO_9664_JV_0169	4.3.1.2	-	gyrA-S83F	-	-	Mahape	Navi Mumbai	India	2	Our study	2019-08-25
ERR10293981	SO_9664_JV_0170	4.3.1.2	-	gyrA-S83F	-	-	Mahape	Navi Mumbai	India	2	Our study	2019-08-21
ERR10293982	SO_9664_JV_0174	4.3.1.2	-	gyrA-S83F	-	-	Mahape	Navi Mumbai	India	2	Our study	2019-09-12
ERR10293983	SO_9664_JV_0175	4.3.1.2	-	gyrA-S83F,gyrA-D87N,parC-S80I	-	-	Karave	Navi Mumbai	India	2	Our study	2019-09-17
ERR10293984	SO_9664_JV_0176	4.3.1	-	gyrA-S83Y	-	-	Oustide Navi Mumbai	Bhiwandi	India	99	Our study	2019-09-23
ERR10293985	SO_9664_JV_0178	4.3.1.2	-	gyrA-S83F,gyrA-D87N,parC-S80I	-	-	Juhugaon	Navi Mumbai	India	1	Our study	2018-11-15
ERR10293986	SO_9664_JV_0194	4.3.1.2	-	gyrA-S83F	-	-	Mahape	Navi Mumbai	India	2	Our study	2019-10-17
ERR10293987	SO_9664_JV_0196	4.3.1.2	-	gyrA-S83F	-	-	Ghansoli	Navi Mumbai	India	1	Our study	2019-11-12
ERR10293988	SO_9664_JV_0197	4.3.1.2	-	gyrA-S83F,gyrA-D87N,parC-S80I	-	-	Vashigaon	Navi Mumbai	India	99	Our study	2019-11-14
ERR10293989	SO_9664_JV_0198	4.3.1.2	-	gyrA-S83F,gyrA-D87N,parC-S80I	-	-	Turbhe Store	Navi Mumbai	India	1	Our study	2019-12-25
ERR10293990	SO_9664_JV_0200	4.3.1.2	-	gyrA-S83F,gyrA-D87N,parC-S80I	-	-	Vashigaon	Navi Mumbai	India	2	Our study	2020-01-23
ERR10293991	SO_9664_JV_0201	2.5	-	gyrA-S83F	-	-	Vashigaon	Navi Mumbai	India	2	Our study	2020-02-08
ERR10293992	SO_9664_JV_0205	4.3.1.1	-	-	-	IncFIB(pHCM2)	Koparkhairane	Navi Mumbai	India	1	Our study	2020-02-15
ERR10293993	SO_9664_JV_0206	2.2	-	gyrA-S83F	-	-	Turbhe Store	Navi Mumbai	India	1	Our study	2020-02-20
ERR10293994	SO_9664_JV_0207	2.2	-	gyrA-S83F	-	-	Koparkhairane	Navi Mumbai	India	1	Our study	2020-02-27
ERR10293995	SO_9664_JV_0208	2.5	-	gyrA-S83F	-	-	Ghansoli	Navi Mumbai	India	NA	Our study	-
ERR10293996	SO_9664_JV_0209	3.3.1	-	gyrA-S83F	-	-	Juhugaon	Navi Mumbai	India	1	Our study	2020-03-07
ERR10293997	SO_9664_JV_0211	4.3.1.2	-	gyrA-S83F	-	-	Sanpada	Navi Mumbai	India	2	Our study	2020-03-19
ERR10293998	SO_9664_JV_0212	4.3.1.1	-	gyrA-S83Y	-	-	Turbhe Store	Navi Mumbai	India	1	Our study	2020-04-03
ERR10293999	SO_9664_JV_0213	2.2	-	gyrA-S83F	-	-	Mahape	Navi Mumbai	India	2	Our study	2020-05-18
ERR10294000	SO_9664_JV_0214	2.2	-	gyrA-S83F	-	-	Koparkhairane	Navi Mumbai	India	1	Our study	2020-06-07
ERR10294001	SO_9664_JV_0220	4.3.1.2	-	gyrA-S83F,gyrA-D87N,parC-S80I	-	-	Koparkhairane	Navi Mumbai	India	1	Our study	2020-09-06
ERR10294002	SO_9664_JV_0221	2.2	-	gyrA-S83F	-	-	Mahape	Navi Mumbai	India	2	Our study	2020-09-06
ERR10294003	SO_9664_JV_0222	4.3.1.2	-	gyrA-S83F,gyrA-D87N,parC-S80I	-	-	Airoli	Navi Mumbai	India	1	Our study	-
ERR10294004	SO_9664_JV_0223	4.3.1.2	-	gyrA-S83F	-	-	Sanpada	Navi Mumbai	India	2	Our study	2020-07-04
ERR10294005	SO_9664_JV_0224	2.2	-	gyrA-S83F	-	-	Mahape	Navi Mumbai	India	2	Our study	2020-07-05
ERR10294006	SO_9664_JV_0225	4.3.1.2	-	gyrA-S83F,gyrA-D87N,parC-S80I	-	-	Koparkhairane	Navi Mumbai	India	1	Our study	2020-06-19
ERR10294007	SO_9664_JV_0228	4.3.1.2	-	gyrA-S83F,parC-E84G	-	-	Oustide Navi Mumbai	Raigad	India	99	Our study	2019-12-25
ERR10294008	SO_9664_JV_0230	4.3.1.2	-	gyrA-S83F,gyrA-D87N,parC-S80I	-	-	Koparkhairane	Navi Mumbai	India	1	Our study	2019-09-14
ERR10294009	SO_9664_JV_0231	4.3.1.2	-	gyrA-S83F,gyrA-D87N,parC-S80I	-	-	Airoli	Navi Mumbai	India	1	Our study	2020-10-17
ERR10294010	SO_9664_JV_0232	4.3.1.2	-	gyrA-S83F	-	-	Ghansoli	Navi Mumbai	India	1	Our study	2020-11-08
ERR10294011	SO_9664_JV_0233	4.3.1.2	-	gyrA-S83F,gyrA-D87N,parC-S80I	-	-	Nerul 1	Navi Mumbai	India	1	Our study	2020-11-21
ERR10294012	SO_9664_JV_0237	4.3.1.2	-	gyrA-S83F	-	-	Turbhe Store	Navi Mumbai	India	1	Our study	2021-01-27
ERR10294013	SO_9664_JV_0238	4.3.1.2	-	gyrA-S83Y	-	-	Pawane	Navi Mumbai	India	2	Our study	2021-01-31
ERR10294014	SO_9664_JV_0239	4.3.1.2	-	gyrA-S83F	-	-	Sanpada	Navi Mumbai	India	2	Our study	2021-02-03
ERR10294015	SO_9664_JV_0240	4.3.1.2	-	gyrA-S83F	-	-	Mahape	Navi Mumbai	India	2	Our study	2021-02-11
ERR10294016	SO_9664_JV_0241	4.3.1.2	-	gyrA-S83F,gyrA-D87N,parC-S80I	-	-	Rabada	Navi Mumbai	India	2	Our study	2021-02-13
ERR10294017	SO_9664_JV_0242	4.3.1.2	-	gyrA-S83F,gyrA-D87N,parC-S80I	-	-	Uran	Navi Mumbai	India	99	Our study	2021-02-20
ERR10294018	SO_9664_MG_0001	2.2	-	gyrA-S83F	-	-	Vashigaon	Navi Mumbai	India	2	Our study	2018-06-20
ERR10294019	SO_9664_MG_0002	2.2	-	gyrA-S83F	-	-	Vashigaon	Navi Mumbai	India	2	Our study	2018-06-21
ERR10294020	SO_9664_MG_0003	2.2	-	gyrA-S83F	-	-	Juhugaon	Navi Mumbai	India	1	Our study	2018-09-09
ERR10294021	SO_9664_MG_0004	2.2	-	gyrA-S83F	-	-	Vashigaon	Navi Mumbai	India	2	Our study	2018-07-12
ERR10294022	SO_9664_MG_0005	4.3.1.2	-	gyrA-S83Y	-	-	Pawane	Navi Mumbai	India	2	Our study	2018-07-17
ERR10294023	SO_9664_MG_0006	4.3.1.2	-	gyrA-S83F,parC-E84G	-	-	Juhugaon	Navi Mumbai	India	1	Our study	2018-08-09
ERR10294024	SO_9664_MG_0007	4.3.1.2	-	gyrA-S83F,gyrA-D87N,parC-S80I	-	-	Nerul 2	Navi Mumbai	India	2	Our study	2018-10-18
ERR10294025	SO_9664_MG_0009	2.2	-	gyrA-S83F	-	-	Pawane	Navi Mumbai	India	2	Our study	2018-09-01
ERR10294026	SO_9664_MG_0010	2.2	-	gyrA-S83F	-	-	Pawane	Navi Mumbai	India	2	Our study	2018-09-01
ERR10294027	SO_9664_MG_0070	2.2	-	gyrA-S83F	-	-	Koparkhairane	Navi Mumbai	India	1	Our study	2018-12-10
ERR10294028	SO_9664_MG_0071	4.3.1.2	-	gyrA-S83F,gyrA-D87N,parC-S80I	-	-	Turbhe Store	Navi Mumbai	India	1	Our study	2018-12-29
ERR10294029	SO_9664_MG_0072	4.3.1.2	-	gyrA-S83F,gyrA-D87N,parC-S80I	-	-	Turbhe Store	Navi Mumbai	India	1	Our study	2019-01-24
ERR10294030	SO_9664_MG_0073	3	-	gyrA-S83F	-	-	Nerul Sector 48	Navi Mumbai	India	1	Our study	2019-02-23
ERR10294031	SO_9664_MG_0074	4.3.1.1	-	gyrA-S83Y	-	-	Pawane	Navi Mumbai	India	2	Our study	2019-03-13
ERR10294032	SO_9664_MG_0076	2.2	-	gyrA-S83F	-	-	Oustide Navi Mumbai	Raigad	India	99	Our study	2019-04-17
ERR10294033	SO_9664_MG_0150	4.3.1	blaTEM-1,catA1,dfrA7,sul1,sul2	gyrA-S83Y	-	-	Vashigaon	Navi Mumbai	India	2	Our study	2019-06-24
ERR10294034	SO_9664_MG_0151	4.3.1.2	-	gyrA-S83F,gyrA-D87N,parC-S80I	-	-	Kamothe	Navi Mumbai	India	99	Our study	2019-07-26
ERR10294035	SO_9664_MG_0183	2.2.1	-	gyrA-S83F	-	-	Uran	Navi Mumbai	India	99	Our study	2020-01-24
ERR10294036	SO_9664_MG_0186	4.3.1.2	-	gyrA-S83F,gyrA-D87N,parC-S80I	-	-	Juhugaon	Navi Mumbai	India	1	Our study	2019-12-09

## Sheet: Previous_studies
Acession number	Genome name	Country	Genotype	AMR genes	QRDR mutations	acrB-R717Q/L	Plasmid replicons	City/Town	Year	Source	Date
ERR4790777	10118	India	3.3.1	-	gyrA-S83F	-	-	Manali	2018	SEFI	2018-05-21
ERR4634560	10121	India	4.3.1.2	-	gyrA-S83F,gyrA-D87N,parC-S80I	-	-	Manali	2018	SEFI	2018-05-22
ERR4992808	10196	India	4.3.1.2	-	gyrA-S83F	-	-	Manali	2018	SEFI	2018-07-05
ERR4634568	10233	India	3	-	gyrA-S83F	-	-	Manali	2018	SEFI	2018-07-23
ERR5201114	10353	India	3.3	-	gyrA-S83F	-	IncFIB(pHCM2)	Manali	2018	SEFI	2018-09-11
429038	429038	India	4.3.1.2	blaSHV-12,qnrB	gyrA-S83F,gyrA-D87N,parC-S80I		IncX3	Mumbai	2016	Jacob et al., 2021	2016
430040	430040	India	4.3.1.2	blaSHV-12,qnrB	gyrA-S83F,gyrA-D87N,parC-S80I		IncX3	Mumbai	2016	Jacob et al., 2021	2016
458426	458426	India	4.3.1.2	blaSHV-12,qnrB	gyrA-S83F,gyrA-D87N,parC-S80I		IncX3	Mumbai	2016	Jacob et al., 2021	2016
ERR4790805	A10001	India	4.3.1.2	-	gyrA-S83F,gyrA-D87N,parC-S80I	-	-	Delhi	2017	SEFI	2017-12-26
ERR4790821	A10005	India	4.3.1.1	-	gyrA-S83Y	-	-	Delhi	2018	SEFI	2018-01-18
ERR4790836	A10007	India	4.3.1.2	-	gyrA-S83F	-	-	Delhi	2018	SEFI	2018-03-12
ERR4790853	A10009	India	2.2	-	gyrA-S83F	-	-	Delhi	2018	SEFI	2018-04-13
ERR4790677	A10011	India	4.3.1.1	-	gyrA-S83Y	-	-	Delhi	2018	SEFI	2018-04-19
ERR4790694	A10013	India	3.3.1	-	gyrA-S83F	-	-	Delhi	2018	SEFI	2018-05-14
ERR4790713	A10019	India	4.3.1.1	-	gyrA-S83Y	-	-	Delhi	2018	SEFI	2018-06-06
ERR4790730	A10021	India	4.3.1.2	-	gyrA-S83F	-	-	Delhi	2018	SEFI	2018-06-18
ERR4790788	A10025	India	4.3.1	-	gyrA-S83Y	-	-	Delhi	2018	SEFI	2018-07-09
ERR4790807	A10027	India	2.5	-	gyrA-S83F	-	IncFIB(pHCM2)	Delhi	2018	SEFI	2018-07-20
ERR4790823	A10029	India	4.3.1.2	-	gyrA-S83Y	-	-	Delhi	2018	SEFI	2018-08-10
ERR4790838	A10030	India	4.3.1.2	-	gyrA-S83F	-	-	Delhi	2018	SEFI	2018-08-10
ERR4790855	A10031	India	3.3.1	-	gyrA-S83F	-	-	Delhi	2018	SEFI	2018-08-14
ERR4790678	A10032	India	4.3.1	blaTEM-1,catA1,dfrA7,sul1,sul2	gyrA-S83Y	-	-	Delhi	2018	SEFI	2018-08-24
ERR4790696	A10033	India	4.3.1.2	-	gyrA-S83F,gyrA-D87N,parC-S80I	-	-	Delhi	2018	SEFI	2018-08-28
ERR5201141	A10035	India	4.3.1.1	-	gyrA-S83Y	-	-	Delhi	2018	SEFI	2018-09-14
ERR5201276	A10037	India	3.3.1	-	gyrA-S83F	-	-	Delhi	2018	SEFI	2018-10-03
ERR5201300	A10041	India	3.3.1	-	gyrA-S83F	-	-	Delhi	2018	SEFI	2018-10-23
ERR5200904	A10043	India	4.3.1.1	-	gyrA-D87N	-	-	Delhi	2018	SEFI	2018-10-27
ERR5201107	A10045	India	4.3.1.1	-	gyrA-D87N	-	-	Delhi	2018	SEFI	2018-11-10
ERR5201153	A10047	India	2.5	-	gyrA-S83F	-	IncFIB(pHCM2)	Delhi	2018	SEFI	2018-11-12
ERR5201144	A10051	India	4.3.1.2	-	gyrA-S83F,gyrA-D87N,parC-S80I	-	-	Delhi	2018	SEFI	2018-11-24
ERR5201312	A10053	India	4.3.1.2	dfrA15,sul1,tetA	gyrA-S83F,gyrA-D87N,parC-S80I	-	-	Delhi	2018	SEFI	2018-12-11
ERR5201268	A10055	India	3.3	-	gyrA-S83F	-	IncFIB(pHCM2)	Delhi	2018	SEFI	2018-12-11
ERR5200985	A10057	India	4.3.1.2	-	gyrA-S83F,gyrA-D87N,parC-S80I	-	-	Delhi	2018	SEFI	2018-12-25
ERR5201038	A10059	India	4.3.1.2	-	gyrA-S83F,gyrA-D87N,parC-S80I	-	-	Delhi	2019	SEFI	2019-01-04
ERR5201185	A10065	India	2.5	-	gyrA-S83F	-	Col(BS512),IncFIB(pHCM2)	Delhi	2019	SEFI	2019-03-06
ERR5201179	A10067	India	4.3.1.2	-	gyrA-S83F,parC-S80I	-	-	Delhi	2019	SEFI	2019-03-16
ERR5200944	A10069	India	4.3.1.2	-	gyrA-S83F,parC-E84G	-	IncFIB(pHCM2)	Delhi	2019	SEFI	2019-03-23
ERR5200977	A10071	India	2.5	-	gyrA-S83F	-	IncFIB(pHCM2)	Delhi	2019	SEFI	2019-03-27
ERR5200892	A10073	India	4.3.1.1	-	gyrA-D87N	-	-	Delhi	2019	SEFI	2019-04-15
ERR4790863	B10002	India	2.5	-	-	-	-	Chandigarh	2018	SEFI	2018-02-11
ERR4790686	B10003	India	3.3.1	-	gyrA-S83F	-	-	Chandigarh	2018	SEFI	2018-02-15
ERR4790705	B10004	India	3.3	-	gyrA-S83F	-	-	Chandigarh	2018	SEFI	2018-02-16
ERR4790722	B10006	India	2.5	-	gyrA-S83F	-	IncFIB(pHCM2)	Chandigarh	2018	SEFI	2018-02-20
ERR4790740	B10007	India	4.3.1	-	gyrA-S83F	-	-	Chandigarh	2018	SEFI	2018-02-26
ERR4790798	B10008	India	3.3	-	gyrA-S83F	-	IncFIB(pHCM2)	Chandigarh	2018	SEFI	2018-03-03
ERR4790815	B10011	India	3.0.1	-	gyrA-S83F	-	-	Chandigarh	2018	SEFI	2018-03-13
ERR4790830	B10012	India	3.0.1	-	gyrA-S83F	-	-	Chandigarh	2018	SEFI	2018-03-21
ERR4790675	B10014	India	3.3.1	-	gyrA-S83F	-	-	Chandigarh	2018	SEFI	2018-03-31
ERR4790865	B10016	India	3.3	-	gyrA-S83F	-	IncFIB(pHCM2)	Chandigarh	2018	SEFI	2018-04-01
ERR4790688	B10017	India	4.3.1.2	-	gyrA-S83F,gyrA-D87N,parC-S80I	-	-	Chandigarh	2018	SEFI	2018-04-03
ERR4790707	B10018	India	4.3.1.2	-	gyrA-S83F	-	-	Chandigarh	2018	SEFI	2018-04-04
ERR4790866	B10019	India	4.3.1.2	-	gyrA-S83F,gyrA-D87N,parC-S80I	-	-	Chandigarh	2018	SEFI	2018-04-05
ERR4790724	B10020	India	3.3	-	gyrA-S83F	-	IncFIB(pHCM2)	Chandigarh	2018	SEFI	2018-04-05
ERR4790742	B10021	India	4.3.1.2	-	gyrA-S83F,gyrA-D87N,parC-E84G	-	-	Chandigarh	2018	SEFI	2018-04-05
ERR4790801	B10022	India	4.3.1.2	-	gyrA-S83F,parC-E84G	-	IncFIB(pHCM2)	Chandigarh	2018	SEFI	2018-04-10
ERR4790817	B10023	India	2.5	-	gyrA-S83F	-	IncFIB(pHCM2)	Chandigarh	2018	SEFI	2018-04-10
ERR4790832	B10024	India	4.3.1.1	-	gyrA-S83F	-	-	Chandigarh	2018	SEFI	2018-04-15
ERR4790849	B10027	India	4.3.1.2	dfrA15,sul1,tetA	gyrA-S83F,gyrA-D87N,parC-S80I	-	IncFIB(pHCM2),IncN	Chandigarh	2018	SEFI	2018-04-15
ERR4790676	B10028	India	4.3.1.2	-	gyrA-S83F	-	IncFIB(pHCM2)	Chandigarh	2018	SEFI	2018-04-17
ERR4790690	B10029	India	3.0.1	-	gyrA-S83F	-	-	Chandigarh	2018	SEFI	2018-04-20
ERR4790709	B10030	India	3.3	-	gyrA-S83F	-	IncFIB(pHCM2)	Chandigarh	2018	SEFI	2018-04-23
ERR4790726	B10032	India	2.5	-	gyrA-S83F	-	-	Chandigarh	2018	SEFI	2018-04-24
ERR4790744	B10034	India	4.3.1.2	-	gyrA-S83F,gyrA-D87N,parC-S80I	-	-	Chandigarh	2018	SEFI	2018-04-25
ERR4790803	B10037	India	4.3.1.1	-	gyrA-S83Y	-	IncFIB(pHCM2)	Chandigarh	2018	SEFI	2018-05-08
ERR4790819	B10038	India	2.5	-	gyrA-S83F	-	-	Chandigarh	2018	SEFI	2018-05-10
ERR4790834	B10041	India	3.3.1	-	gyrA-S83F	-	-	Chandigarh	2018	SEFI	2018-05-16
ERR4790851	B10044	India	3.3.1	-	gyrA-S83F	-	-	Chandigarh	2018	SEFI	2018-05-18
ERR4790867	B10046	India	4.3.1.1	-	gyrA-S83F	-	-	Chandigarh	2018	SEFI	2018-05-18
ERR4992769	B10049	India	4.3.1.2	-	gyrA-S83F,gyrA-D87N,parC-S80I	-	-	Chandigarh	2018	SEFI	2018-05-30
ERR4790692	B10051	India	2.2.1	-	gyrA-S83F	-	-	Chandigarh	2018	SEFI	2018-06-03
ERR4992658	B10052	India	3.0.1	-	gyrA-S83F	-	-	Chandigarh	2018	SEFI	2018-06-04
ERR4790711	B10053	India	4.3.1	-	gyrA-S83F	-	-	Chandigarh	2018	SEFI	2018-06-07
ERR4790728	B10055	India	3.3	-	gyrA-S83F	-	-	Chandigarh	2018	SEFI	2018-06-07
ERR4790747	B10056	India	4.3.1.2	-	gyrA-S83F	-	IncFIB(pHCM2)	Chandigarh	2018	SEFI	2018-06-07
ERR4790749	B10057	India	3.0.1	-	gyrA-S83F	-	-	Chandigarh	2018	SEFI	2018-06-15
ERR4790764	B10058	India	2.5	-	gyrA-S83F	-	IncFIB(pHCM2)	Chandigarh	2018	SEFI	2018-06-15
ERR4790780	B10059	India	2.5	-	gyrA-S83F	-	IncFIB(pHCM2)	Chandigarh	2018	SEFI	2018-06-17
ERR4790799	B10060	India	4.3.1.2	-	gyrA-S83F	-	IncFIB(pHCM2)	Chandigarh	2018	SEFI	2018-06-19
ERR4992820	B10061	India	2.5	-	gyrA-S83F	-	IncFIB(pHCM2)	Chandigarh	2018	SEFI	2018-06-20
ERR4992704	B10062	India	4.3.1.2	-	gyrA-S83F,gyrA-D87N,parC-S80I	-	-	Chandigarh	2018	SEFI	2018-06-20
ERR4790814	B10067	India	4.3.1.2	-	gyrA-S83F,gyrA-D87N,parC-S80I	-	-	Chandigarh	2018	SEFI	2018-06-29
ERR4790833	B10068	India	2.5	-	gyrA-S83F	-	-	Chandigarh	2018	SEFI	2018-07-04
ERR4790850	B10069	India	2.5	-	gyrA-S83F	-	-	Chandigarh	2018	SEFI	2018-07-04
ERR4992641	B10070	India	4.3.1.2	-	gyrA-S83F,gyrA-D87N,parC-S80I	-	-	Chandigarh	2018	SEFI	2018-07-04
ERR4992659	B10071	India	4.3.1.2	-	gyrA-S83F,gyrA-D87N,parC-S80I	-	-	Chandigarh	2018	SEFI	2018-07-05
ERR4992773	B10072	India	4.3.1.2	-	gyrA-S83F,gyrA-D87N,parC-S80I	-	-	Chandigarh	2018	SEFI	2018-07-06
ERR4790751	B10074	India	4.3.1.2	-	gyrA-S83F	-	IncFIB(pHCM2)	Chandigarh	2018	SEFI	2018-07-06
ERR4790766	B10076	India	4.3.1.2	-	gyrA-S83F,gyrA-D87N,parC-S80I	-	-	Chandigarh	2018	SEFI	2018-07-07
ERR4790782	B10077	India	4.3.1.2	-	gyrA-S83F	-	-	Chandigarh	2018	SEFI	2018-07-08
ERR4790800	B10078	India	3.3	-	gyrA-S83F	-	-	Chandigarh	2018	SEFI	2018-07-09
ERR4790816	B10079	India	4.3.1.2	-	gyrA-S83F,gyrA-D87N,parC-S80I	-	-	Chandigarh	2018	SEFI	2018-07-10
ERR4992800	B10082	India	3.3	-	gyrA-S83F	-	IncFIB(pHCM2)	Chandigarh	2018	SEFI	2018-07-13
ERR4790835	B10085	India	3.3	-	gyrA-S83F	-	-	Chandigarh	2018	SEFI	2018-07-16
ERR4790852	B10086	India	4.3.1.2	-	gyrA-S83F	-	-	Chandigarh	2018	SEFI	2018-07-17
ERR4992644	B10087	India	4.3.1.2	-	gyrA-S83F,gyrA-D87N,parC-S80I	-	-	Chandigarh	2018	SEFI	2018-07-20
ERR4992662	B10088	India	4.3.1	-	gyrA-S83Y	-	-	Chandigarh	2018	SEFI	2018-07-24
ERR4790753	B10089	India	4.3.1.2	-	gyrA-S83F,parC-E84G	-	IncFIB(pHCM2)	Chandigarh	2018	SEFI	2018-07-25
ERR4790768	B10091	India	3.3	-	gyrA-S83Y	-	-	Chandigarh	2018	SEFI	2018-07-27
ERR4790784	B10092	India	4.3.1.2	-	gyrA-S83F,gyrA-D87N,parC-S80I	-	-	Chandigarh	2018	SEFI	2018-07-27
ERR4992676	B10095	India	4.3.1.2	-	gyrA-S83F,gyrA-D87N,parC-S80I	-	-	Chandigarh	2018	SEFI	2018-08-03
ERR4992677	B10096	India	3.3.2	-	gyrA-S83Y	-	-	Chandigarh	2018	SEFI	2018-08-07
ERR4790802	B10097	India	4.3.1.2	-	gyrA-S83F	-	-	Chandigarh	2018	SEFI	2018-08-08
ERR4790818	B10098	India	3.3	-	gyrA-S83F	-	-	Chandigarh	2018	SEFI	2018-08-10
ERR4790837	B10099	India	2.5	-	gyrA-S83F	-	IncFIB(pHCM2)	Chandigarh	2018	SEFI	2018-08-11
ERR4790854	B10100	India	2.5	-	gyrA-S83F	-	IncFIB(pHCM2)	Chandigarh	2018	SEFI	2018-08-11
ERR4992645	B10101	India	3.3	-	gyrA-S83F	-	-	Chandigarh	2018	SEFI	2018-08-13
ERR4992663	B10102	India	2.5	-	gyrA-S83F	-	IncFIB(pHCM2)	Chandigarh	2018	SEFI	2018-08-13
ERR4790755	B10104	India	4.3.1.2	-	gyrA-S83F,parC-E84G	-	-	Chandigarh	2018	SEFI	2018-08-16
ERR4790770	B10105	India	4.3.1.1	-	gyrA-S83Y	-	-	Chandigarh	2018	SEFI	2018-08-20
ERR4790787	B10106	India	2.5	-	gyrA-S83F	-	IncFIB(pHCM2)	Chandigarh	2018	SEFI	2018-08-20
ERR4790804	B10108	India	4.3.1.2	-	gyrA-S83F,parC-S80I	-	-	Chandigarh	2018	SEFI	2018-08-21
ERR4790820	B10109	India	2.1.7	-	-	-	-	Chandigarh	2018	SEFI	2018-08-23
ERR4790839	B10111	India	4.3.1	-	gyrA-S83Y	-	-	Chandigarh	2018	SEFI	2018-08-27
ERR4790856	B10113	India	4.3.1.2	-	gyrA-S83F,parC-E84G	-	-	Chandigarh	2018	SEFI	2018-08-30
ERR4992648	B10114	India	4.3.1.2	-	gyrA-S83F,gyrA-D87N,parC-S80I	-	-	Chandigarh	2018	SEFI	2018-08-31
ERR5201085	B10121	India	4.3.1.2	-	gyrA-S83F,gyrA-D87N,parC-S80I	-	-	Chandigarh	2018	SEFI	2018-09-25
ERR5201120	B10123	India	4.3.1.2	-	gyrA-S83F,gyrA-D87N,parC-S80I	-	-	Chandigarh	2018	SEFI	2018-09-26
ERR5200869	B10124	India	3.3	-	gyrA-S83F	-	-	Chandigarh	2018	SEFI	2018-09-26
ERR5200968	B10125	India	4.3.1.2	-	gyrA-S83F	-	-	Chandigarh	2018	SEFI	2018-09-27
ERR5201048	B10127	India	3.3	-	gyrA-S83F	-	IncFIB(pHCM2)	Chandigarh	2018	SEFI	2018-10-08
ERR5200872	B10129	India	2.5	-	gyrA-S83F	-	-	Chandigarh	2018	SEFI	2018-10-16
ERR5201323	B10131	India	3.3	-	-	-	-	Chandigarh	2018	SEFI	2018-10-22
ERR5201232	B10135	India	4.3.1.2	-	gyrA-S83F,gyrA-D87N,parC-S80I	-	-	Chandigarh	2018	SEFI	2018-10-30
ERR5201151	B10136	India	3.3.1	-	gyrA-S83F	-	-	Chandigarh	2018	SEFI	2018-10-31
ERR5201346	B10137	India	2.5	-	gyrA-S83F	-	IncFIB(pHCM2)	Chandigarh	2018	SEFI	2018-10-31
ERR5200989	B10139	India	3.3.1	-	gyrA-S83F	-	-	Chandigarh	2018	SEFI	2018-11-01
ERR5200894	B10140	India	2.5	-	gyrA-S83F	-	-	Chandigarh	2018	SEFI	2018-11-06
ERR5201245	B10141	India	2.5	-	gyrA-S83F	-	IncFIB(pHCM2)	Chandigarh	2018	SEFI	2018-11-08
ERR5201152	B10142	India	4.3.1.2	-	gyrA-S83F	-	IncFIB(pHCM2)	Chandigarh	2018	SEFI	2018-11-08
ERR5201025	B10143	India	4.3.1.2	-	gyrA-S83F	-	-	Chandigarh	2018	SEFI	2018-11-09
ERR5201258	B10162	India	3.3	-	gyrA-S83F	-	-	Chandigarh	2019	SEFI	2019-01-05
ERR5200873	B10163	India	4.1	-	gyrA-S83F	-	-	Chandigarh	2019	SEFI	2019-01-07
ERR5201178	B10166	India	4.1	-	gyrA-S83F	-	-	Chandigarh	2019	SEFI	2019-01-17
ERR5201082	B10169	India	2.5	-	gyrA-S83F	-	IncFIB(pHCM2)	Chandigarh	2019	SEFI	2019-02-10
ERR5200963	B10170	India	2.5	-	gyrA-S83F	-	-	Chandigarh	2019	SEFI	2019-02-12
ERR5201164	B10171	India	2.5	-	gyrA-S83F	-	IncFIB(pHCM2)	Chandigarh	2019	SEFI	2019-02-14
ERR5200941	B10178	India	4.3.1.2	-	gyrA-S83F,parC-E84G	-	IncFIB(pHCM2)	Chandigarh	2019	SEFI	2019-03-08
ERR5201077	B10179	India	4.3.1.2	-	gyrA-S83F,parC-E84G	-	IncFIB(pHCM2)	Chandigarh	2019	SEFI	2019-03-11
ERR5200952	B10182	India	3.3.1	-	gyrA-S83F	-	-	Chandigarh	2019	SEFI	2019-03-20
ERR5201071	B10183	India	2.5	-	gyrA-S83F	-	IncFIB(pHCM2)	Chandigarh	2019	SEFI	2019-03-22
ERR5201175	B10186	India	2.2.2	-	gyrA-S83F	-	-	Chandigarh	2019	SEFI	2019-03-27
ERR5201130	B10187	India	4.3.1	-	gyrA-S83Y	-	-	Chandigarh	2019	SEFI	2019-04-03
ERR5201243	B10188	India	4.3.1.2	-	gyrA-S83F,parC-E84G	-	IncFIB(pHCM2)	Chandigarh	2019	SEFI	2019-04-03
ERR5200881	B10190	India	3.3	-	gyrA-S83F	-	IncFIB(pHCM2)	Chandigarh	2019	SEFI	2019-04-06
ERR5201011	B10191	India	3.3	-	gyrA-S83F	-	-	Chandigarh	2019	SEFI	2019-04-08
ERR5201306	B10192	India	3.3	-	gyrA-S83F	-	IncFIB(pHCM2)	Chandigarh	2019	SEFI	2019-04-08
ERR5200932	B10193	India	3.3.1	-	gyrA-S83F	-	-	Chandigarh	2019	SEFI	2019-04-09
ERR5201070	B10194	India	4.3.1	-	gyrA-S83Y	-	-	Chandigarh	2019	SEFI	2019-04-09
ERR5201023	B10195	India	4.3.1	-	gyrA-S83Y	-	-	Chandigarh	2019	SEFI	2019-04-11
ERR5201339	B10196	India	3.3	-	gyrA-S83F	-	IncFIB(pHCM2)	Chandigarh	2019	SEFI	2019-04-11
ERR5201108	B10198	India	2.5	-	gyrA-S83F	-	IncFIB(pHCM2)	Chandigarh	2019	SEFI	2019-04-13
ERR5201335	B10199	India	4.3.1.2	-	gyrA-S83F	-	-	Chandigarh	2019	SEFI	2019-04-13
ERR5200910	B10201	India	2.5	-	gyrA-S83F	-	-	Chandigarh	2019	SEFI	2019-04-18
ERR5200988	B10202	India	3.3.1	-	gyrA-S83F	-	-	Chandigarh	2019	SEFI	2019-04-18
ERR5201113	B10210	India	3.3.1	-	gyrA-S83F	-	-	Chandigarh	2019	SEFI	2019-04-26
ERR5201254	B10212	India	4.3.1.2	-	gyrA-S83F,parC-E84G	-	IncFIB(pHCM2)	Chandigarh	2019	SEFI	2019-04-29
ERR5200954	B10214	India	3.3	-	gyrA-S83F	-	-	Chandigarh	2019	SEFI	2019-05-05
ERR5201100	B10215	India	3.3	-	gyrA-S83F	-	-	Chandigarh	2019	SEFI	2019-05-09
ERR5201269	B10218	India	4.3.1	-	gyrA-S83F	-	-	Chandigarh	2019	SEFI	2019-05-08
ERR5200893	B10219	India	4.3.1	-	gyrA-S83F	-	-	Chandigarh	2019	SEFI	2019-05-10
ERR5200916	B10221	India	4.3.1.2	-	gyrA-S83F,gyrA-D87N,parC-S80I	-	-	Chandigarh	2019	SEFI	2019-05-12
ERR5201219	B10222	India	4.3.1.2	-	gyrA-S83F	-	-	Chandigarh	2019	SEFI	2019-05-17
ERR5201259	B10223	India	4.3.1.2	-	gyrA-S83F,gyrA-D87N,parC-S80I	-	-	Chandigarh	2019	SEFI	2019-05-16
ERR5200877	B10224	India	4.3.1.2	-	gyrA-S83F	-	-	Chandigarh	2019	SEFI	2019-05-17
ERR5200917	B10225	India	4.3.1	-	gyrA-S83F	-	-	Chandigarh	2019	SEFI	2019-05-19
ERR5201087	B10226	India	4.3.1.2	-	gyrA-S83F,gyrA-D87N,parC-S80I	-	-	Chandigarh	2019	SEFI	2019-05-25
ERR4790795	BP11098234	India	4.3.1.1	-	gyrA-S83Y	-	-	Anantapur	2018	SEFI	2018-09-06
ERR4790810	BP12013101	India	4.3.1.1	-	gyrA-S83Y	-	-	Anantapur	2018	SEFI	2018-07-20
ERR4790708	BP15003968	India	4.3.1.2	-	gyrA-S83F,parC-S80I	-	-	Anantapur	2019	SEFI	2019-05-25
ERR4992672	BP18010841	India	4.3.1.1	-	gyrA-S83Y	-	-	Anantapur	2018	SEFI	2018-07-21
ERR4790760	BP18012224	India	4.3.1.1	-	gyrA-S83Y	-	-	Anantapur	2018	SEFI	2018-07-20
ERR4790829	BP18024151	India	4.3.1.1	-	gyrA-S83Y	-	-	Anantapur	2018	SEFI	2018-06-15
ERR4634588	C10014	India	4.3.1.1	blaTEM-1,catA1,dfrA7,sul1,sul2	gyrA-S83Y	-	IncFIB(pHCM2)	Chinchpada	2018	SEFI	2018
ERR4790706	C10071	India	4.3.1.1	blaTEM-1,catA1,dfrA7,sul1,sul2	gyrA-S83Y	-	IncFIB(pHCM2)	Chinchpada	2018	SEFI	2018
ERR4790723	C10208	India	4.3.1.2	-	gyrA-S83F,gyrA-D87N,parC-S80I	-	-	Chinchpada	2018	SEFI	2018-09-06
ERR4790741	C10313	India	2.5	-	gyrA-S83F	-	IncFIB(pHCM2)	Chinchpada	2018	SEFI	2018-10-05
CMCST_CEPR	CMCST_CEPR	India	4.3.1.2	blaTEM-1,qnrB,sul1	gyrA-S83F,parC_E84K	-	IncN	Velore	2015	Jacob et al., 2021	2018
ERR4992790	D11061	India	4.3.1.2	-	gyrA-S83F,gyrA-D87N,parC-S80I	-	-	Delhi	2018	SEFI	2018-04-02
ERR5201361	D11109	India	3.3.1	-	gyrA-S83F	-	-	Delhi	2018	SEFI	2018-10-29
ERR4992737	D11202	India	4.3.1.2	-	gyrA-S83F,gyrA-D87N,parC-S80I	-	-	Delhi	2018	SEFI	2018-07-25
ERR4992754	D13338	India	3.3.2	-	gyrA-S83Y	-	-	Delhi	2018	SEFI	2018-03-08
ERR4992686	D13435	India	4.3.1.2	-	gyrA-S83F,gyrA-D87N,parC-S80I	-	-	Delhi	2018	SEFI	2018-05-07
ERR5201039	D13561	India	4.3.1.2	-	gyrA-S83F,gyrA-D87N,parC-S80I	-	-	Delhi	2019	SEFI	2019-01-21
ERR4992700	D20030	India	4.3.1.2	-	gyrA-S83Y	-	-	Delhi	2017	SEFI	2017-11-21
ERR4992719	D20100	India	3.3	-	gyrA-S83F	-	IncFIB(pHCM2)	Delhi	2018	SEFI	2018-05-18
ERR5201176	D21059	India	4.3.1	-	gyrA-S83F	-	-	Delhi	2018	SEFI	2018-08-28
ERR5201043	D21240	India	3.3.1	-	gyrA-S83F	-	-	Delhi	2019	SEFI	2019-02-19
ERR4992819	D21346	India	4.3.1.2	-	gyrA-S83F,gyrA-D87N,parC-S80I	-	-	Delhi	2018	SEFI	2018-04-28
ERR5200964	D22040	India	4.3.1.2	-	gyrA-S83F,gyrA-D87N,parC-S80I	-	-	Delhi	2018	SEFI	2018-09-01
ERR5201270	D22345	India	2.2	-	gyrA-S83F	-	-	Delhi	2019	SEFI	2019-04-01
ERR4992702	D22360	India	3.3.2	-	gyrA-S83Y	-	-	Delhi	2018	SEFI	2018-05-08
ERR5201341	D22606	India	3.3.1	-	gyrA-S83F	-	-	Delhi	2019	SEFI	2019-04-08
ERR5201221	D22610	India	4.3.1.2	-	gyrA-S83F,gyrA-D87N,parC-S80I	-	-	Delhi	2019	SEFI	2019-04-22
ERR4992718	D23058	India	4.3.1.2	-	gyrA-S83Y	-	-	Delhi	2017	SEFI	2017-12-04
ERR5201137	D23560	India	4.3.1.2	-	gyrA-S83F,gyrA-D87N,parC-S80I	-	-	Delhi	2018	SEFI	2018-07-19
ERR4992736	D24159	India	3.3.1	-	gyrA-S83F	-	-	Delhi	2017	SEFI	2017-12-15
ERR5201280	D24228	India	4.3.1	-	gyrA-S83Y	-	-	Delhi	2018	SEFI	2018-12-31
ERR5201140	D24383	India	4.3.1.2	-	gyrA-S83F,gyrA-D87N,parC-S80I	-	-	Delhi	2018	SEFI	2018-07-16
ERR5201104	D24448	India	3.3	-	gyrA-S83F	-	-	Delhi	2019	SEFI	2019-02-18
ERR5201315	D24562	India	3.3.1	-	gyrA-S83F	-	-	Delhi	2019	SEFI	2019-02-20
ERR4992772	D25012	India	3.3.1	-	gyrA-S83F	-	-	Delhi	2018	SEFI	2018-03-13
ERR5201058	D29192	India	4.3.1.2	-	gyrA-S83F,gyrA-D87N,parC-S80I	-	-	Delhi	2018	SEFI	2018-09-05
ERR5200868	E10001	India	4.3.1.2	-	gyrA-S83F,gyrA-D87N,parC-S80I	-	-	Mumbai	2017	SEFI	2017-11-16
ERR5201166	E10002	India	4.3.1.2	-	gyrA-S83Y	-	-	Mumbai	2017	SEFI	2017-11-17
ERR5201182	E10003	India	4.3.1	-	gyrA-S83Y	acrB-R717Q	-	Mumbai	2018	SEFI	2018-01-12
ERR5200890	E10005	India	4.3.1.2	-	gyrA-S83F,gyrA-D87N,parC-S80I	-	-	Mumbai	2018	SEFI	2018-03-09
ERR5201203	E10006	India	4.3.1.2	-	gyrA-S83Y	-	-	Mumbai	2018	SEFI	2018-03-12
ERR5201264	E10007	India	4.3.1.1	blaTEM-1,catA1,dfrA7,sul1,sul2	gyrA-S83Y	-	-	Mumbai	2018	SEFI	2018-04-25
ERR5201334	E10008	India	4.3.1.2	-	gyrA-S83F,gyrA-D87N,parC-S80I	-	-	Mumbai	2018	SEFI	2018-06-04
ERR5201331	E10009	India	4.3.1.1	-	gyrA-S83Y	-	-	Mumbai	2018	SEFI	2018-06-11
ERR5201156	E10010	India	4.3.1.2	-	gyrA-S83F,gyrA-D87N,parC-S80I	-	-	Mumbai	2018	SEFI	2018-10-10
ERR5201021	E10011	India	4.3.1.1	blaTEM-1,catA1,dfrA7,sul1,sul2	gyrA-S83Y	-	-	Mumbai	2018	SEFI	2018-10-11
ERR5201115	E10012	India	4.3.1.2	-	gyrA-S83F,gyrA-D87N,parC-S80I	-	-	Mumbai	2018	SEFI	2018-12-06
ERR5201333	E10013	India	2.2.1	-	gyrA-S83F	-	Col(BS512)	Mumbai	2019	SEFI	2019-01-04
ERR5200983	E10014	India	4.3.1	-	gyrA-S83Y	-	-	Mumbai	2019	SEFI	2019-03-29
ERR5200962	E10015	India	4.3.1.2	-	gyrA-S83Y	-	Col(BS512)	Mumbai	2019	SEFI	2019-04-10
ERR5201001	E10016	India	4.3.1.2	-	gyrA-S83F	-	-	Mumbai	2019	SEFI	2019-04-16
ERR5201089	E10017	India	4.3.1.2	-	gyrA-S83F,gyrA-D87N,parC-S80I	-	-	Mumbai	2019	SEFI	2019-05-02
ERR5201066	E10018	India	4.3.1.2	-	gyrA-S83F,gyrA-D87N,parC-S80I	-	-	Mumbai	2019	SEFI	2019-05-06
ERR5201198	E10020	India	4.3.1.2	-	gyrA-S83F,gyrA-D87N,parC-S80I	-	-	Mumbai	2019	SEFI	2019-05-11
ERR1764372	ERR1764372	India	4.3.1.2	-	gyrA-S83F	-	-	Vellore	2016	Pragasam et al., 2020	2016
ERR1764373	ERR1764373	India	4.3.1.2	-	gyrA-D87N, gyrA-S83F, parC-S80I	-	-	Vellore	2016	Pragasam et al., 2020	2016
ERR1764374	ERR1764374	India	4.1	-	-	-	-	Vellore	2016	Pragasam et al., 2020	2016
ERR1764375	ERR1764375	India	4.3.1.2	-	gyrA-D87N, gyrA-S83F, parC-S80I	-	-	Vellore	2016	Pragasam et al., 2020	2016
ERR1764376	ERR1764376	India	4.3.1.2	-	gyrA-D87N, gyrA-S83F, parC-S80I	-	-	Vellore	2016	Pragasam et al., 2020	2016
ERR1764377	ERR1764377	India	4.3.1.1	-	gyrA-S83Y	-	-	Vellore	2016	Pragasam et al., 2020	2016
ERR1764378	ERR1764378	India	4.3.1.1	-	gyrA-S83Y	-	-	Vellore	2016	Pragasam et al., 2020	2016
ERR1788737	ERR1788737	India	4.3.1.2	-	-	-	-	Vellore	1991	Pragasam et al., 2020	1991
ERR1788738	ERR1788738	India	4.3.1.1	blaTEM-1,catA1,dfrA7,sul1,sul2	-	-	-	Vellore	1991	Pragasam et al., 2020	1991
ERR1788739	ERR1788739	India	3.3	-	-	-	-	Vellore	1991	Pragasam et al., 2020	1991
ERR1788740	ERR1788740	India	2.2.2	-	-	-	-	Vellore	1991	Pragasam et al., 2020	1991
ERR1788741	ERR1788741	India	2.2.2	-	-	-	-	Vellore	1991	Pragasam et al., 2020	1991
ERR1788742	ERR1788742	India	2.5	-	-	-	-	Vellore	1991	Pragasam et al., 2020	1991
ERR1788743	ERR1788743	India	2.2.2	-	-	-	-	Vellore	1991	Pragasam et al., 2020	1991
ERR1788744	ERR1788744	India	4.3.1.2	-	-	-	-	Vellore	1991	Pragasam et al., 2020	1991
ERR1788745	ERR1788745	India	4.3.1.1	-	-	-	IncHI1	Vellore	1991	Pragasam et al., 2020	1991
ERR1788746	ERR1788746	India	4.3.1.1	-	-	-	IncHI1	Vellore	1991	Pragasam et al., 2020	1991
ERR1788747	ERR1788747	India	4.3.1.1	-	-	-	-	Vellore	1991	Pragasam et al., 2020	1991
ERR1788748	ERR1788748	India	4.3.1.2	-	-	-	-	Vellore	1991	Pragasam et al., 2020	1991
ERR1788749	ERR1788749	India	2.4	-	-	-	-	Vellore	1991	Pragasam et al., 2020	1991
ERR1788750	ERR1788750	India	4.3.1	catA1,dfrA7,sul1	-	-	IncHI1	Vellore	1991	Pragasam et al., 2020	1991
ERR1788751	ERR1788751	India	4.3.1.2	-	-	-	-	Vellore	1991	Pragasam et al., 2020	1991
ERR1788752	ERR1788752	India	2.5	-	-	-	-	Vellore	1991	Pragasam et al., 2020	1991
ERR1788753	ERR1788753	India	4.3.1.1	blaTEM-1,catA1,dfrA7,sul1,sul2	-	-	IncHI1	Vellore	1991	Pragasam et al., 2020	1991
ERR1788754	ERR1788754	India	2.5	-	-	-	-	Vellore	1991	Pragasam et al., 2020	1991
ERR1788755	ERR1788755	India	4.3.1.2	blaTEM-1,catA1,dfrA7,sul1,sul2	gyrA-S83Y	-	IncHI1	Vellore	1991	Pragasam et al., 2020	1991
ERR1788756	ERR1788756	India	3.0.2	-	-	-	-	Vellore	1991	Pragasam et al., 2020	1991
ERR1788757	ERR1788757	India	4.3.1.2	blaTEM-1,catA1,dfrA7,sul1,sul2	-	-	IncHI1	Vellore	1991	Pragasam et al., 2020	1991
ERR1788758	ERR1788758	India	4.3.1.2	-	-	-	-	Vellore	1991	Pragasam et al., 2020	1991
ERR1788759	ERR1788759	India	4.3.1.2	-	-	-	-	Vellore	1991	Pragasam et al., 2020	1991
ERR1788760	ERR1788760	India	4.3.1.1	blaTEM-1,catA1,dfrA7,sul1,sul2	-	-	-	Vellore	1991	Pragasam et al., 2020	1991
ERR1788761	ERR1788761	India	4.3.1.1	blaTEM-1,catA1,dfrA7,sul1,sul2	-	-	IncHI1	Vellore	1991	Pragasam et al., 2020	1991
ERR1788762	ERR1788762	India	4.3.1.2	blaTEM-1,catA1,dfrA7,sul1,sul2	-	-	IncHI1	Vellore	1992	Pragasam et al., 2020	1992
ERR1788763	ERR1788763	India	4.3.1.1	-	-	-	-	Vellore	1992	Pragasam et al., 2020	1992
ERR1788764	ERR1788764	India	4.3.1.2	blaTEM-1,catA1,dfrA7,sul1,sul2	gyrA-S83F	-	-	Vellore	1992	Pragasam et al., 2020	1992
ERR1788765	ERR1788765	India	4.3.1.1	-	-	-	-	Vellore	1992	Pragasam et al., 2020	1992
ERR1788766	ERR1788766	India	4.3.1.1	blaTEM-1,catA1,dfrA7,sul1,sul2	-	-	-	Vellore	1992	Pragasam et al., 2020	1992
ERR1788767	ERR1788767	India	2.4	-	-	-	-	Vellore	1993	Pragasam et al., 2020	1993
ERR1788768	ERR1788768	India	3.0.2	-	-	-	-	Vellore	1993	Pragasam et al., 2020	1993
ERR1788769	ERR1788769	India	4.3.1.2	-	gyrA-S83F	-	-	Vellore	1993	Pragasam et al., 2020	1993
ERR1788770	ERR1788770	India	4.3.1.1	blaTEM-1,catA1,dfrA7,sul1,sul2	gyrA-D87N	-	-	Vellore	1993	Pragasam et al., 2020	1993
ERR1788771	ERR1788771	India	3.2.1	-	-	-	-	Vellore	1993	Pragasam et al., 2020	1993
ERR1788772	ERR1788772	India	2.5	-	-	-	-	Vellore	1994	Pragasam et al., 2020	1994
ERR1788773	ERR1788773	India	2.5	-	-	-	-	Vellore	1994	Pragasam et al., 2020	1994
ERR1788774	ERR1788774	India	3.2	-	-	-	-	Vellore	1994	Pragasam et al., 2020	1994
ERR1788775	ERR1788775	India	3.2	-	-	-	-	Vellore	1994	Pragasam et al., 2020	1994
ERR1788776	ERR1788776	India	3.2	-	-	-	-	Vellore	1994	Pragasam et al., 2020	1994
ERR1788777	ERR1788777	India	3.2	-	-	-	-	Vellore	1995	Pragasam et al., 2020	1995
ERR1788778	ERR1788778	India	4.1	-	-	-	-	Vellore	1995	Pragasam et al., 2020	1995
ERR1788779	ERR1788779	India	4.3.1.2	-	-	-	-	Vellore	1995	Pragasam et al., 2020	1995
ERR1788780	ERR1788780	India	4.3.1.2	blaTEM-1,catA1,dfrA7,sul1,sul2	gyrA-S83F	-	IncHI1	Vellore	1995	Pragasam et al., 2020	1995
ERR1788781	ERR1788781	India	3.2.1	-	-	-	-	Vellore	1996	Pragasam et al., 2020	1996
ERR1788782	ERR1788782	India	4.1	-	-	-	-	Vellore	1996	Pragasam et al., 2020	1996
ERR1788783	ERR1788783	India	4.3.1.2	-	gyrA-S83F	-	-	Vellore	1996	Pragasam et al., 2020	1996
ERR1788784	ERR1788784	India	3.3.1	-	-	-	-	Vellore	1996	Pragasam et al., 2020	1996
ERR1788785	ERR1788785	India	4.3.1.2	blaTEM-1,catA1,dfrA7,sul1,sul2	gyrA-S83F	-	IncHI1	Vellore	1996	Pragasam et al., 2020	1996
ERR1788786	ERR1788786	India	2.2.2	-	-	-	-	Vellore	1998	Pragasam et al., 2020	1998
ERR1788787	ERR1788787	India	4.3.1.1	blaTEM-1,catA1,dfrA7,sul1,sul2	gyrA-S83Y	-	IncHI1	Vellore	1998	Pragasam et al., 2020	1998
ERR1788788	ERR1788788	India	4.1	-	-	-	-	Vellore	1998	Pragasam et al., 2020	1998
ERR1788789	ERR1788789	India	4.3.1.2	-	gyrA-S83F	-	-	Vellore	1999	Pragasam et al., 2020	1999
ERR1788791	ERR1788791	India	4.3.1.2	blaTEM-1,catA1,dfrA7,sul1,sul2	gyrA-S83Y	-	IncHI1	Vellore	1999	Pragasam et al., 2020	1999
ERR1788793	ERR1788793	India	4.3.1.2	blaTEM-1,catA1,dfrA7,sul1,sul2	gyrA-S83Y	-	IncHI1	Vellore	2000	Pragasam et al., 2020	2000
ERR1788795	ERR1788795	India	4.3.1.1	-	gyrA-S83Y	-	-	Vellore	2001	Pragasam et al., 2020	2001
ERR1788796	ERR1788796	India	4.3.1.2	blaTEM-1,catA1,dfrA7,sul1,sul2	gyrA-S83F	-	IncHI1	Vellore	2001	Pragasam et al., 2020	2001
ERR1788797	ERR1788797	India	4.3.1.1	-	gyrA-S83Y	-	-	Vellore	2001	Pragasam et al., 2020	2001
ERR1788798	ERR1788798	India	4.3.1.2	-	gyrA-S83Y	-	-	Vellore	2001	Pragasam et al., 2020	2001
ERR1788799	ERR1788799	India	4.3.1.2	-	gyrA-S83Y	-	-	Vellore	2002	Pragasam et al., 2020	2002
ERR1788800	ERR1788800	India	4.1	-	-	-	-	Vellore	2002	Pragasam et al., 2020	2002
ERR1788801	ERR1788801	India	4.3.1.1	-	gyrA-S83Y	-	-	Vellore	2002	Pragasam et al., 2020	2002
ERR1788802	ERR1788802	India	4.3.1.1	-	gyrA-S83Y	-	-	Vellore	2003	Pragasam et al., 2020	2003
ERR1788803	ERR1788803	India	4.3.1.2	-	gyrA-S83F	-	-	Vellore	2003	Pragasam et al., 2020	2003
ERR1788804	ERR1788804	India	4.3.1.1	-	gyrA-S83Y	-	-	Vellore	2003	Pragasam et al., 2020	2003
ERR1788805	ERR1788805	India	4.3.1.2	-	gyrA-S83Y	-	-	Vellore	2003	Pragasam et al., 2020	2003
ERR1788806	ERR1788806	India	4.3.1.2	-	gyrA-S83Y	-	-	Vellore	2004	Pragasam et al., 2020	2004
ERR1788807	ERR1788807	India	4.1	-	gyrA-S83F	-	-	Vellore	2004	Pragasam et al., 2020	2004
ERR1788808	ERR1788808	India	4.3.1.2	-	gyrA-S83F	-	-	Vellore	2004	Pragasam et al., 2020	2004
ERR1788809	ERR1788809	India	2.5	-	gyrA-D87N	-	-	Vellore	2004	Pragasam et al., 2020	2004
ERR1788810	ERR1788810	India	4.3.1.1	-	gyrA-S83Y	-	-	Vellore	2004	Pragasam et al., 2020	2004
ERR1788811	ERR1788811	India	4.3.1.2	-	gyrA-S83F	-	-	Vellore	2004	Pragasam et al., 2020	2004
ERR1788812	ERR1788812	India	4.3.1.2	-	gyrA-S83F	-	-	Vellore	2004	Pragasam et al., 2020	2004
ERR1788813	ERR1788813	India	4.3.1.1	-	gyrA-S83Y	-	-	Vellore	2004	Pragasam et al., 2020	2004
ERR1788814	ERR1788814	India	4.3.1.2	-	gyrA-S83F	-	-	Vellore	2004	Pragasam et al., 2020	2004
ERR1788815	ERR1788815	India	4.3.1.2	-	gyrA-S83F	-	-	Vellore	2004	Pragasam et al., 2020	2004
ERR1788816	ERR1788816	India	2.2.2	-	-	-	-	Vellore	2004	Pragasam et al., 2020	2004
ERR1788817	ERR1788817	India	4.3.1.2	-	gyrA-S83F	-	-	Vellore	2004	Pragasam et al., 2020	2004
ERR1788818	ERR1788818	India	4.3.1.2	-	gyrA-S83F	-	-	Vellore	2004	Pragasam et al., 2020	2004
ERR1788819	ERR1788819	India	3.2.1	-	-	-	-	Vellore	2005	Pragasam et al., 2020	2005
ERR1788820	ERR1788820	India	2.5	-	-	-	-	Vellore	2005	Pragasam et al., 2020	2005
ERR1788821	ERR1788821	India	4.3.1.2	-	gyrA-S83Y	-	-	Vellore	2005	Pragasam et al., 2020	2005
ERR1788822	ERR1788822	India	2.5	-	-	-	-	Vellore	2005	Pragasam et al., 2020	2005
ERR1788823	ERR1788823	India	2.5	-	gyrA-D87G	-	-	Vellore	2005	Pragasam et al., 2020	2005
ERR1788824	ERR1788824	India	4.3.1.1	-	gyrA-S83Y	-	-	Vellore	2005	Pragasam et al., 2020	2005
ERR1788825	ERR1788825	India	4.3.1.1	-	gyrA-S83Y	-	-	Vellore	2005	Pragasam et al., 2020	2005
ERR1788826	ERR1788826	India	4.3.1.2	-	gyrA-S83F	-	-	Vellore	2005	Pragasam et al., 2020	2005
ERR1788827	ERR1788827	India	4.3.1.2	-	gyrA-S83Y	-	-	Vellore	2005	Pragasam et al., 2020	2005
ERR1788828	ERR1788828	India	4.3.1.1	blaTEM-1,catA1,dfrA7,sul1,sul2	gyrA-S83Y	-	IncHI1	Vellore	2005	Pragasam et al., 2020	2005
ERR1788829	ERR1788829	India	4.3.1.2	-	gyrA-S83Y	-	-	Vellore	2006	Pragasam et al., 2020	2006
ERR1788830	ERR1788830	India	4.3.1.2	-	gyrA-S83F	-	-	Vellore	2006	Pragasam et al., 2020	2006
ERR1788831	ERR1788831	India	4.3.1.2	-	gyrA-S83F	-	-	Vellore	2006	Pragasam et al., 2020	2006
ERR1788832	ERR1788832	India	4.3.1.1	-	gyrA-S83Y	-	-	Vellore	2006	Pragasam et al., 2020	2006
ERR1788833	ERR1788833	India	2.5	-	gyrA-D87G	-	-	Vellore	2006	Pragasam et al., 2020	2006
ERR1788834	ERR1788834	India	2.5	-	gyrA-D87G	-	-	Vellore	2006	Pragasam et al., 2020	2006
ERR1788835	ERR1788835	India	4.3.1.1	blaTEM-1,catA1,dfrA7,sul1,sul2	gyrA-S83Y	-	IncHI1	Vellore	2006	Pragasam et al., 2020	2006
ERR1788836	ERR1788836	India	4.3.1.2	-	gyrA-S83F	-	-	Vellore	2006	Pragasam et al., 2020	2006
ERR1788837	ERR1788837	India	4.3.1.1	-	gyrA-S83Y	-	-	Vellore	2007	Pragasam et al., 2020	2007
ERR1788838	ERR1788838	India	2.5	-	gyrA-S83F	-	-	Vellore	2007	Pragasam et al., 2020	2007
ERR1788839	ERR1788839	India	4.3.1.2	-	gyrA-S83F	-	-	Vellore	2007	Pragasam et al., 2020	2007
ERR1788840	ERR1788840	India	4.3.1.1	blaTEM-1,catA1,dfrA7,sul1,sul2	gyrA-D87Y	-	-	Vellore	2007	Pragasam et al., 2020	2007
ERR1788841	ERR1788841	India	4.3.1.2	-	gyrA-S83F	-	-	Vellore	2007	Pragasam et al., 2020	2007
ERR1788842	ERR1788842	India	4.3.1.1	-	gyrA-S83Y	-	-	Vellore	2007	Pragasam et al., 2020	2007
ERR1788843	ERR1788843	India	4.3.1.1	-	gyrA-S83Y	-	-	Vellore	2007	Pragasam et al., 2020	2007
ERR1788844	ERR1788844	India	4.3.1.2	-	gyrA-S83F	-	-	Vellore	2007	Pragasam et al., 2020	2007
ERR1788845	ERR1788845	India	2.5	-	gyrA-S83F	-	-	Vellore	2008	Pragasam et al., 2020	2008
ERR1788846	ERR1788846	India	4.3.1.2	-	gyrA-S83Y	-	-	Vellore	2008	Pragasam et al., 2020	2008
ERR1788847	ERR1788847	India	4.3.1.2	-	gyrA-S83Y	-	-	Vellore	2008	Pragasam et al., 2020	2008
ERR1788848	ERR1788848	India	4.3.1.2	-	gyrA-S83F	-	-	Vellore	2008	Pragasam et al., 2020	2008
ERR1788849	ERR1788849	India	4.3.1.1	-	gyrA-S83Y	-	-	Vellore	2008	Pragasam et al., 2020	2008
ERR1788850	ERR1788850	India	4.3.1.2	-	gyrA-S83Y	-	-	Vellore	2008	Pragasam et al., 2020	2008
ERR1788851	ERR1788851	India	4.3.1.1	-	gyrA-S83Y	-	-	Vellore	2008	Pragasam et al., 2020	2008
ERR1788852	ERR1788852	India	4.3.1.2	-	gyrA-S83F	-	-	Vellore	2008	Pragasam et al., 2020	2008
ERR1788853	ERR1788853	India	4.3.1.2	-	gyrA-S83F	-	-	Vellore	2008	Pragasam et al., 2020	2008
ERR1788854	ERR1788854	India	4.3.1.2	-	gyrA-S83F, parC-E84K	-	-	Vellore	2009	Pragasam et al., 2020	2009
ERR1788855	ERR1788855	India	4.3.1.1	-	gyrA-S83F	-	-	Vellore	2009	Pragasam et al., 2020	2009
ERR1788856	ERR1788856	India	4.3.1.1	blaTEM-1,catA1,dfrA7,sul1,sul2	gyrA-S83F	-	IncHI1	Vellore	2009	Pragasam et al., 2020	2009
ERR1788857	ERR1788857	India	4.3.1.1	blaTEM-1,catA1,dfrA7,sul1,sul2	gyrA-S83F	-	-	Vellore	2009	Pragasam et al., 2020	2009
ERR1788858	ERR1788858	India	2.5	-	gyrA-D87G	-	-	Vellore	2009	Pragasam et al., 2020	2009
ERR1788859	ERR1788859	India	4.3.1.2	-	gyrA-S83F	-	-	Vellore	2009	Pragasam et al., 2020	2009
ERR1788860	ERR1788860	India	4.3.1.2	-	gyrA-S83F	-	-	Vellore	2009	Pragasam et al., 2020	2009
ERR1788861	ERR1788861	India	3.2.1	-	gyrA-D87N	-	-	Vellore	2009	Pragasam et al., 2020	2009
ERR1788862	ERR1788862	India	4.3.1.2	-	gyrA-S83Y	-	-	Vellore	2009	Pragasam et al., 2020	2009
ERR1788863	ERR1788863	India	4.3.1.2	-	gyrA-S83F	-	-	Vellore	2009	Pragasam et al., 2020	2009
ERR1788864	ERR1788864	India	4.3.1.2	-	gyrA-S83F	-	-	Vellore	2010	Pragasam et al., 2020	2010
ERR1788865	ERR1788865	India	4.3.1	-	gyrA-S83Y	-	-	Vellore	2010	Pragasam et al., 2020	2010
ERR1788866	ERR1788866	India	4.3.1.2	-	gyrA-S83F	-	-	Vellore	2010	Pragasam et al., 2020	2010
ERR1788867	ERR1788867	India	4.3.1.2	-	gyrA-S83F	-	-	Vellore	2010	Pragasam et al., 2020	2010
ERR1788868	ERR1788868	India	4.3.1.2	-	gyrA-S83Y	-	-	Vellore	2010	Pragasam et al., 2020	2010
ERR1788869	ERR1788869	India	4.3.1.2	-	gyrA-S83Y	-	-	Vellore	2010	Pragasam et al., 2020	2010
ERR1788870	ERR1788870	India	4.3.1	-	gyrA-S83Y	-	-	Vellore	2010	Pragasam et al., 2020	2010
ERR1788871	ERR1788871	India	4.3.1.2	-	gyrA-S83Y	-	-	Vellore	2010	Pragasam et al., 2020	2010
ERR1788872	ERR1788872	India	4.3.1.2	-	gyrA-S83Y	-	-	Vellore	2010	Pragasam et al., 2020	2010
ERR1788873	ERR1788873	India	4.3.1.2	-	gyrA-S83F	-	-	Vellore	2010	Pragasam et al., 2020	2010
ERR1788874	ERR1788874	India	4.3.1.1	blaTEM-1,catA1,dfrA7,sul1,sul2	gyrA-S83F	-	-	Vellore	2011	Pragasam et al., 2020	2011
ERR1788875	ERR1788875	India	3.3.1	-	gyrA-S83F	-	-	Vellore	2011	Pragasam et al., 2020	2011
ERR1788876	ERR1788876	India	4.3.1.2	-	gyrA-S83Y	-	-	Vellore	2011	Pragasam et al., 2020	2011
ERR1788877	ERR1788877	India	2	-	gyrA-S83F	-	-	Vellore	2011	Pragasam et al., 2020	2011
ERR1788878	ERR1788878	India	4.3.1.2	-	gyrA-S83Y	-	-	Vellore	2011	Pragasam et al., 2020	2011
ERR1788879	ERR1788879	India	4.3.1.2	-	gyrA-S83Y	-	-	Vellore	2011	Pragasam et al., 2020	2011
ERR1788880	ERR1788880	India	4.3.1.2	-	gyrA-S83F	-	-	Vellore	2011	Pragasam et al., 2020	2011
ERR1788881	ERR1788881	India	4.3.1.2	-	gyrA-D87N, gyrA-S83F, parC-S80I	-	-	Vellore	2011	Pragasam et al., 2020	2011
ERR1788882	ERR1788882	India	4.3.1.2	-	gyrA-S83F	-	-	Vellore	2011	Pragasam et al., 2020	2011
ERR1788883	ERR1788883	India	4.3.1	-	gyrA-S83Y	-	-	Vellore	2011	Pragasam et al., 2020	2011
ERR1788884	ERR1788884	India	4.3.1.1	-	gyrA-S83Y	-	-	Vellore	2012	Pragasam et al., 2020	2012
ERR1788885	ERR1788885	India	4.3.1.2	-	gyrA-S83F, parC-E84G	-	-	Vellore	2012	Pragasam et al., 2020	2012
ERR1788886	ERR1788886	India	4.3.1.1	blaTEM-1,catA1,dfrA7,sul1,sul2	gyrA-S83F	-	-	Vellore	2012	Pragasam et al., 2020	2012
ERR1788887	ERR1788887	India	4.3.1.1	-	gyrA-S83Y	-	-	Vellore	2012	Pragasam et al., 2020	2012
ERR1788888	ERR1788888	India	4.3.1.1	blaTEM-1,catA1,dfrA7,sul1,sul2	gyrA-S83Y	-	-	Vellore	2012	Pragasam et al., 2020	2012
ERR1788889	ERR1788889	India	4.3.1.2	-	gyrA-S83F, parC-E84G	-	-	Vellore	2012	Pragasam et al., 2020	2012
ERR1788890	ERR1788890	India	4.3.1.2	-	gyrA-S83F, parC-E84G	-	-	Vellore	2012	Pragasam et al., 2020	2012
ERR1788891	ERR1788891	India	4.3.1.1	-	gyrA-S83Y	-	-	Vellore	2012	Pragasam et al., 2020	2012
ERR1788892	ERR1788892	India	4.3.1.2	-	gyrA-S83Y	-	-	Vellore	2012	Pragasam et al., 2020	2012
ERR1788893	ERR1788893	India	4.3.1.1	-	gyrA-S83Y	-	-	Vellore	2012	Pragasam et al., 2020	2012
ERR1788894	ERR1788894	India	4.3.1.1	-	gyrA-S83Y	-	-	Vellore	2013	Pragasam et al., 2020	2013
ERR1788895	ERR1788895	India	4.3.1.2	-	gyrA-D87N, gyrA-S83F, parC-S80I	-	-	Vellore	2013	Pragasam et al., 2020	2013
ERR1788896	ERR1788896	India	3.2.1	-	gyrA-S83Y	-	-	Vellore	2013	Pragasam et al., 2020	2013
ERR1788897	ERR1788897	India	4.3.1.1	-	gyrA-S83Y	-	-	Vellore	2013	Pragasam et al., 2020	2013
ERR1788898	ERR1788898	India	4.3.1.2	-	gyrA-S83F	-	-	Vellore	2013	Pragasam et al., 2020	2013
ERR1788899	ERR1788899	India	4.3.1.1	-	gyrA-S83Y	-	-	Vellore	2013	Pragasam et al., 2020	2013
ERR1788900	ERR1788900	India	4.3.1.1	-	gyrA-S83Y	-	-	Vellore	2013	Pragasam et al., 2020	2013
ERR1788901	ERR1788901	India	4.3.1.1	-	gyrA-S83Y	-	-	Vellore	2013	Pragasam et al., 2020	2013
ERR1788902	ERR1788902	India	4.3.1.1	-	gyrA-S83Y	-	-	Vellore	2013	Pragasam et al., 2020	2013
ERR1788903	ERR1788903	India	4.3.1.1	-	gyrA-S83Y	-	-	Vellore	2013	Pragasam et al., 2020	2013
ERR1788904	ERR1788904	India	4.3.1.2	-	gyrA-S83F, parC-E84G	-	-	Vellore	2014	Pragasam et al., 2020	2014
ERR1788905	ERR1788905	India	4.3.1.2	blaTEM-1,sul1	gyrA-S83F, parC-E84K	-	-	Vellore	2014	Pragasam et al., 2020	2014
ERR1788906	ERR1788906	India	4.3.1.2	-	gyrA-S83F	-	-	Vellore	2014	Pragasam et al., 2020	2014
ERR1788907	ERR1788907	India	2.5	-	-	-	-	Vellore	2014	Pragasam et al., 2020	2014
ERR1788908	ERR1788908	India	4.3.1.2	-	gyrA-D87N, gyrA-S83F, parC-S80I	-	-	Vellore	2014	Pragasam et al., 2020	2014
ERR1788909	ERR1788909	India	4.3.1.1	-	gyrA-S83Y	-	-	Vellore	2014	Pragasam et al., 2020	2014
ERR1788910	ERR1788910	India	4.3.1.2	blaTEM-1,sul1	gyrA-S83F, parC-E84K	-	-	Vellore	2014	Pragasam et al., 2020	2014
ERR1788911	ERR1788911	India	4.3.1.1	-	gyrA-S83Y	-	-	Vellore	2014	Pragasam et al., 2020	2014
ERR1788912	ERR1788912	India	2.2.1	-	gyrA-S83F	-	-	Vellore	2014	Pragasam et al., 2020	2014
ERR1788913	ERR1788913	India	4.3.1.1	-	gyrA-S83Y	-	-	Vellore	2014	Pragasam et al., 2020	2014
ERR1788914	ERR1788914	India	4.3.1.2	-	gyrA-S83F	-	-	Vellore	2015	Pragasam et al., 2020	2015
ERR1788915	ERR1788915	India	4.3.1.2	-	gyrA-S83F	-	-	Vellore	2015	Pragasam et al., 2020	2015
ERR1788916	ERR1788916	India	4.3.1.2	-	gyrA-D87N, gyrA-S83F, parC-S80I	-	-	Vellore	2015	Pragasam et al., 2020	2015
ERR1788917	ERR1788917	India	4.3.1.2	-	gyrA-S83F	-	-	Vellore	2015	Pragasam et al., 2020	2015
ERR1788918	ERR1788918	India	4.3.1.2	-	gyrA-S83F	-	-	Vellore	2015	Pragasam et al., 2020	2015
ERR1788919	ERR1788919	India	4.3.1.1	-	gyrA-S83Y	-	-	Vellore	2015	Pragasam et al., 2020	2015
ERR1788920	ERR1788920	India	4.3.1.1	blaTEM-1,catA1,dfrA7,sul1,sul2	gyrA-S83F	-	-	Vellore	2015	Pragasam et al., 2020	2015
ERR1788921	ERR1788921	India	4.3.1.1	-	gyrA-S83Y	-	-	Vellore	2015	Pragasam et al., 2020	2015
ERR1788922	ERR1788922	India	4.3.1.1	-	gyrA-S83Y	-	-	Vellore	2015	Pragasam et al., 2020	2015
ERR1788923	ERR1788923	India	4.3.1.2	-	-	-	-	Vellore	2015	Pragasam et al., 2020	2015
ERR1788924	ERR1788924	India	4.3.1.2	-	gyrA-S83F	-	-	Vellore	2015	Pragasam et al., 2020	2015
ERR1788925	ERR1788925	India	4.3.1.2	-	gyrA-S83F	-	-	Vellore	2016	Pragasam et al., 2020	2016
ERR1788926	ERR1788926	India	4.3.1.2	-	gyrA-D87N, gyrA-S83F, parC-S80I	-	-	Vellore	2016	Pragasam et al., 2020	2016
ERR3804501	ERR3804501	India	4.3.1.2	-	gyrA-S83F, parC-E84G	-	-	Bangalore	2016	Britto et al., 2019	2016
ERR3804502	ERR3804502	India	4.3.1.2	-	gyrA-S83Y	-	-	Bangalore	2016	Britto et al., 2019	2016
ERR3804503	ERR3804503	India	4.3.1.2	-	gyrA-D87N, gyrA-S83F, parC-S80I	-	-	Bangalore	2017	Britto et al., 2019	2017
ERR3804504	ERR3804504	India	4.3.1.2	-	gyrA-D87N, gyrA-S83F, parC-S80I	-	-	Bangalore	2017	Britto et al., 2019	2017
ERR3804505	ERR3804505	India	4.3.1.2	-	gyrA-D87N, gyrA-S83F, parC-S80I	-	-	Bangalore	2016	Britto et al., 2019	2016
ERR3804506	ERR3804506	India	4.3.1.2	-	gyrA-D87N, gyrA-S83F, parC-S80I	-	-	Bangalore	2016	Britto et al., 2019	2016
ERR3804507	ERR3804507	India	4.3.1.2	-	gyrA-S83F	-	-	Bangalore	2016	Britto et al., 2019	2016
ERR3804508	ERR3804508	India	4.3.1.2	-	gyrA-D87N, gyrA-S83F, parC-S80I	-	-	Bangalore	2016	Britto et al., 2019	2016
ERR3804509	ERR3804509	India	4.3.1.1	-	gyrA-S83Y	-	-	Bangalore	2016	Britto et al., 2019	2016
ERR3804510	ERR3804510	India	4.3.1.2	-	gyrA-S83Y	-	-	Bangalore	2017	Britto et al., 2019	2017
ERR3804511	ERR3804511	India	4.3.1.2	-	gyrA-S83Y	-	-	Bangalore	2016	Britto et al., 2019	2016
ERR3804512	ERR3804512	India	4.3.1.2	-	gyrA-D87N, gyrA-S83F, parC-S80I	-	-	Bangalore	2016	Britto et al., 2019	2016
ERR3804513	ERR3804513	India	4.3.1.2	-	gyrA-S83Y	-	-	Bangalore	2016	Britto et al., 2019	2016
ERR3804514	ERR3804514	India	4.3.1.2	-	gyrA-D87N, gyrA-S83F, parC-S80I	-	-	Bangalore	2016	Britto et al., 2019	2016
ERR3804515	ERR3804515	India	4.3.1.2	-	gyrA-D87N, gyrA-S83F, parC-S80I	-	-	Bangalore	2017	Britto et al., 2019	2017
ERR3804516	ERR3804516	India	4.3.1.1	-	gyrA-S83Y	-	-	Bangalore	2016	Britto et al., 2019	2016
ERR3804517	ERR3804517	India	4.3.1.2	-	gyrA-S83Y	-	-	Bangalore	2017	Britto et al., 2019	2017
ERR3804518	ERR3804518	India	4.3.1.2	-	gyrA-S83Y	-	-	Bangalore	2017	Britto et al., 2019	2017
ERR3804519	ERR3804519	India	4.3.1.1	-	gyrA-S83Y	-	-	Bangalore	2016	Britto et al., 2019	2016
ERR3804520	ERR3804520	India	2.5	-	gyrA-S83F	-	-	Bangalore	2016	Britto et al., 2019	2016
ERR3804521	ERR3804521	India	4.3.1.1	-	gyrA-S83Y	-	-	Bangalore	2016	Britto et al., 2019	2016
ERR3804522	ERR3804522	India	4.3.1.2	-	gyrA-S83Y	-	-	Bangalore	2016	Britto et al., 2019	2016
ERR3804523	ERR3804523	India	4.3.1.1	-	-	-	-	Bangalore	2016	Britto et al., 2019	2016
ERR3804524	ERR3804524	India	4.3.1.1	-	gyrA-S83Y	-	-	Bangalore	2016	Britto et al., 2019	2016
ERR3804525	ERR3804525	India	4.3.1.2	-	gyrA-S83F	-	-	Bangalore	2016	Britto et al., 2019	2016
ERR3804526	ERR3804526	India	4.3.1.2	-	gyrA-S83F	-	-	Bangalore	2016	Britto et al., 2019	2016
ERR3804527	ERR3804527	India	4.3.1.2	-	gyrA-S83Y	-	-	Bangalore	2016	Britto et al., 2019	2016
ERR3804528	ERR3804528	India	4.3.1.1	-	gyrA-S83Y	-	-	Bangalore	2017	Britto et al., 2019	2017
ERR3804529	ERR3804529	India	4.3.1.2	-	gyrA-S83Y	-	-	Bangalore	2017	Britto et al., 2019	2017
ERR3804530	ERR3804530	India	3.3.2	-	-	-	-	Bangalore	2017	Britto et al., 2019	2017
ERR3804531	ERR3804531	India	4.3.1.2	-	gyrA-S83F, parC-E84G	-	-	Bangalore	2017	Britto et al., 2019	2017
ERR3804532	ERR3804532	India	4.3.1.1	-	gyrA-S83F, parC-E84G	-	-	Bangalore	2017	Britto et al., 2019	2017
ERR3804533	ERR3804533	India	4.3.1	-	gyrA-S83Y	-	-	Bangalore	2017	Britto et al., 2019	2017
ERR3804534	ERR3804534	India	4.3.1.2	-	gyrA-S83Y	-	-	Bangalore	2017	Britto et al., 2019	2017
ERR3804535	ERR3804535	India	4.3.1.1	-	gyrA-S83Y	-	-	Bangalore	2017	Britto et al., 2019	2017
ERR3804536	ERR3804536	India	4.3.1.1	-	gyrA-S83Y	-	-	Bangalore	2017	Britto et al., 2019	2017
ERR3804537	ERR3804537	India	4.3.1.2	-	gyrA-S83F, parC-E84G	-	-	Bangalore	2017	Britto et al., 2019	2017
ERR3804538	ERR3804538	India	4.3.1.2	-	gyrA-D87N, gyrA-S83F, parC-S80I	-	-	Bangalore	2017	Britto et al., 2019	2017
ERR3804539	ERR3804539	India	3.0.1	-	gyrA-D87N	-	-	Bangalore	2017	Britto et al., 2019	2017
ERR3804540	ERR3804540	India	4.3.1.2	-	gyrA-S83Y	-	-	Bangalore	2017	Britto et al., 2019	2017
ERR3804541	ERR3804541	India	3.3	-	gyrA-S83F	-	-	Bangalore	2017	Britto et al., 2019	2017
ERR3804542	ERR3804542	India	4.3.1.2	-	gyrA-S83Y	-	-	Bangalore	2017	Britto et al., 2019	2017
ERR3804543	ERR3804543	India	4.3.1.2	-	gyrA-D87N, gyrA-S83F, parC-S80I	-	-	Bangalore	2017	Britto et al., 2019	2017
ERR3804544	ERR3804544	India	3.3.1	-	gyrA-S83F	-	-	Bangalore	2017	Britto et al., 2019	2017
ERR3804545	ERR3804545	India	4.3.1.2	-	gyrA-S83Y	-	-	Bangalore	2017	Britto et al., 2019	2017
ERR3804546	ERR3804546	India	4.3.1.2	-	gyrA-S83F, parC-E84G	-	-	Bangalore	2017	Britto et al., 2019	2017
ERR3804547	ERR3804547	India	4.3.1.2	-	gyrA-S83Y	-	-	Bangalore	2017	Britto et al., 2019	2017
ERR3804548	ERR3804548	India	4.3.1.1	-	gyrA-S83Y	-	-	Bangalore	2017	Britto et al., 2019	2017
ERR3804549	ERR3804549	India	2.2.2	-	-	-	-	Bangalore	2017	Britto et al., 2019	2017
ERR3804550	ERR3804550	India	4.3.1.2	-	gyrA-D87N, gyrA-S83F, parC-S80I	-	-	Bangalore	2017	Britto et al., 2019	2017
ERR3804551	ERR3804551	India	4.3.1.2	-	gyrA-S83F	-	-	Bangalore	2017	Britto et al., 2019	2017
ERR3804552	ERR3804552	India	4.3.1.2	-	gyrA-D87N, gyrA-S83F, parC-S80I	-	-	Bangalore	2017	Britto et al., 2019	2017
ERR3804553	ERR3804553	India	4.3.1.2	-	gyrA-D87N, gyrA-S83F, parC-S80I	-	-	Bangalore	2016	Britto et al., 2019	2016
ERR3804554	ERR3804554	India	4.3.1.2	-	gyrA-S83Y	-	-	Bangalore	2016	Britto et al., 2019	2016
ERR3804555	ERR3804555	India	4.3.1.2	-	gyrA-D87N, gyrA-S83F, parC-S80I	-	-	Bangalore	2016	Britto et al., 2019	2016
ERR3804556	ERR3804556	India	4.3.1.1	-	gyrA-S83Y	-	-	Bangalore	2017	Britto et al., 2019	2017
ERR3804557	ERR3804557	India	4.3.1.2	-	gyrA-D87N, gyrA-S83F, parC-S80I	-	-	Bangalore	2016	Britto et al., 2019	2016
ERR3804558	ERR3804558	India	4.3.1.1	-	gyrA-S83Y	-	-	Bangalore	2016	Britto et al., 2019	2016
ERR3804559	ERR3804559	India	4.3.1.2	-	gyrA-D87N, gyrA-S83F, parC-S80I	-	-	Bangalore	2016	Britto et al., 2019	2016
ERR3804560	ERR3804560	India	4.3.1.1	-	gyrA-S83Y	-	-	Bangalore	2016	Britto et al., 2019	2016
ERR3804561	ERR3804561	India	4.3.1.2	-	gyrA-S83Y	-	-	Bangalore	2016	Britto et al., 2019	2016
ERR3804562	ERR3804562	India	4.3.1.2	-	gyrA-S83Y	-	-	Bangalore	2016	Britto et al., 2019	2016
ERR3804563	ERR3804563	India	4.3.1.2	-	gyrA-S83F	-	-	Bangalore	2016	Britto et al., 2019	2016
ERR3804564	ERR3804564	India	4.3.1.2	-	gyrA-S83F	-	-	Bangalore	2016	Britto et al., 2019	2016
ERR3804565	ERR3804565	India	4.3.1.1	-	gyrA-S83Y	-	-	Bangalore	2016	Britto et al., 2019	2016
ERR3804566	ERR3804566	India	4.3.1.2	-	gyrA-S83Y	-	-	Bangalore	2016	Britto et al., 2019	2016
ERR3804567	ERR3804567	India	4.3.1.2	-	gyrA-D87N, gyrA-S83F, parC-S80I	-	-	Bangalore	2017	Britto et al., 2019	2017
ERR3804568	ERR3804568	India	4.3.1.2	-	gyrA-S83F, parC-E84G	-	-	Bangalore	2016	Britto et al., 2019	2016
ERR3804569	ERR3804569	India	4.3.1.2	-	gyrA-S83F, parC-E84G	-	-	Bangalore	2016	Britto et al., 2019	2016
ERR3804570	ERR3804570	India	3.3.2	-	gyrA-S83F, parC-E84G	-	-	Bangalore	2016	Britto et al., 2019	2016
ERR3804571	ERR3804571	India	4.3.1.1	-	gyrA-S83Y	-	-	Bangalore	2016	Britto et al., 2019	2016
ERR3804572	ERR3804572	India	4.3.1.1	-	gyrA-S83Y	-	-	Bangalore	2017	Britto et al., 2019	2017
ERR3804573	ERR3804573	India	4.3.1.2	-	gyrA-S83Y	-	-	Bangalore	2016	Britto et al., 2019	2016
ERR3804574	ERR3804574	India	4.3.1.2	-	gyrA-S83Y	-	-	Bangalore	2017	Britto et al., 2019	2017
ERR3804575	ERR3804575	India	4.3.1.2	-	gyrA-S83F, parC-E84G	-	-	Bangalore	2016	Britto et al., 2019	2016
ERR3804576	ERR3804576	India	4.3.1.2	-	gyrA-S83Y	-	-	Bangalore	2016	Britto et al., 2019	2016
ERR3804577	ERR3804577	India	4.3.1.2	-	gyrA-S83F, parC-E84G	-	-	Bangalore	2016	Britto et al., 2019	2016
ERR3804578	ERR3804578	India	4.3.1.1	-	gyrA-S83Y	-	-	Bangalore	2017	Britto et al., 2019	2017
ERR3804579	ERR3804579	India	3.3.1	-	gyrA-S83F	-	-	Bangalore	2017	Britto et al., 2019	2017
ERR3804580	ERR3804580	India	4.3.1.2	-	gyrA-S83F, parC-E84G	-	-	Bangalore	2017	Britto et al., 2019	2017
ERR3804581	ERR3804581	India	4.3.1.2	-	gyrA-S83Y	-	-	Bangalore	2017	Britto et al., 2019	2017
ERR3804582	ERR3804582	India	4.3.1.2	-	gyrA-D87N, gyrA-S83F, parC-S80I	-	-	Bangalore	2016	Britto et al., 2019	2016
ERR3804583	ERR3804583	India	3.1	-	gyrA-S83F	-	-	Bangalore	2017	Britto et al., 2019	2017
ERR3804584	ERR3804584	India	4.3.1.2	-	gyrA-D87N, gyrA-S83F, parC-S80I	-	-	Bangalore	2016	Britto et al., 2019	2016
ERR3804585	ERR3804585	India	4.3.1.2	-	gyrA-S83Y	-	-	Bangalore	2017	Britto et al., 2019	2017
ERR3804586	ERR3804586	India	4.3.1.2	-	gyrA-S83Y	-	-	Bangalore	2017	Britto et al., 2019	2017
ERR3804587	ERR3804587	India	4.3.1.1	-	gyrA-S83Y	-	-	Bangalore	2017	Britto et al., 2019	2017
ERR3804588	ERR3804588	India	4.3.1.2	-	gyrA-D87N, gyrA-S83F, parC-S80I	-	-	Bangalore	2017	Britto et al., 2019	2017
ERR3804589	ERR3804589	India	4.3.1.2	-	gyrA-S83Y	-	-	Bangalore	2017	Britto et al., 2019	2017
ERR3804590	ERR3804590	India	4.3.1.2	-	gyrA-S83F	-	-	Bangalore	2017	Britto et al., 2019	2017
ERR3804591	ERR3804591	India	4.3.1.2	-	gyrA-S83F, parC-E84G	-	-	Bangalore	2017	Britto et al., 2019	2017
ERR3804592	ERR3804592	India	4.3.1.2	-	gyrA-S83Y	-	-	Bangalore	2017	Britto et al., 2019	2017
ERR3804593	ERR3804593	India	4.3.1.2	-	gyrA-S83F	-	-	Bangalore	2016	Britto et al., 2019	2016
ERR3804594	ERR3804594	India	4.3.1.1	-	gyrA-S83Y	-	-	Bangalore	2016	Britto et al., 2019	2016
ERR3804595	ERR3804595	India	4.3.1.1	-	gyrA-S83Y	-	-	Bangalore	2016	Britto et al., 2019	2016
ERR3804596	ERR3804596	India	3.3.1	-	gyrA-S83F	-	-	Bangalore	2016	Britto et al., 2019	2016
ERR3804597	ERR3804597	India	2.2.2	-	-	-	-	Bangalore	2016	Britto et al., 2019	2016
ERR3804598	ERR3804598	India	4.3.1.1	-	gyrA-S83Y	-	-	Bangalore	2016	Britto et al., 2019	2016
ERR3804599	ERR3804599	India	4.3.1.2	-	gyrA-S83F	-	-	Bangalore	2016	Britto et al., 2019	2016
ERR3804600	ERR3804600	India	4.3.1.2	-	gyrA-D87N, gyrA-S83F, parC-S80I	-	-	Bangalore	2017	Britto et al., 2019	2017
ERR3804601	ERR3804601	India	3.3.1	-	gyrA-S83F	-	-	Bangalore	2016	Britto et al., 2019	2016
ERR4635595	ERR4635595	India	4.3.1.2	blaSHV-12,qnrB	gyrA-S83F,gyrA-D87N,parC-S80I	-	IncX3	Mumbai	2018	Argimon et al., 2021	2018
ERR4635768	ERR4635768	India	4.3.1.2	blaSHV-12,qnrB	gyrA-S83F,gyrA-D87N,parC-S80I	-	IncX3	Mumbai	2018	Argimon et al., 2021	2018
ERR4635787	ERR4635787	India	4.3.1.2	blaSHV-12,qnrB	gyrA-S83F,gyrA-D87N,parC-S80I	-	IncX3	Mumbai	2018	Argimon et al., 2021	2018
ERR4635805	ERR4635805	India	4.3.1.2	blaSHV-12,qnrB	gyrA-S83F,gyrA-D87N,parC-S80I	-	IncX3	Mumbai	2018	Argimon et al., 2021	2018
ERR4635808	ERR4635808	India	4.3.1.2	blaSHV-12,qnrB	gyrA-S83F,gyrA-D87N,parC-S80I	-	IncX3	Mumbai	2018	Argimon et al., 2021	2018
ERR4635820	ERR4635820	India	4.3.1.2	blaSHV-12,qnrB	gyrA-S83F,gyrA-D87N,parC-S80I	-	IncX3	Mumbai	2018	Argimon et al., 2021	2018
ERR4635821	ERR4635821	India	4.3.1.2	blaSHV-12,qnrB	gyrA-S83F,gyrA-D87N,parC-S80I	-	IncX3	Mumbai	2018	Argimon et al., 2021	2018
ERR4635824	ERR4635824	India	4.3.1.2	blaSHV-12,qnrB	gyrA-S83F,gyrA-D87N,parC-S80I	-	IncX3	Mumbai	2018	Argimon et al., 2021	2018
ERR4635839	ERR4635839	India	4.3.1.2	blaSHV-12,qnrB	gyrA-S83F,gyrA-D87N,parC-S80I	-	IncX3	Mumbai	2018	Argimon et al., 2021	2018
ERR4635849	ERR4635849	India	4.3.1.2	blaSHV-12,qnrB	gyrA-S83F,gyrA-D87N,parC-S80I	-	IncX3	Mumbai	2018	Argimon et al., 2021	2018
ERR4695899	ERR4695899	India	4.3.1	-	gyrA-S83Y	-	-	Chandigarh	2017	Carey et al., 2021	2017
ERR4695900	ERR4695900	India	4.3.1.2	-	gyrA-S83F,gyrA-D87N,parC-S80I	-	-	Chandigarh	2017	Carey et al., 2021	2017
ERR4695901	ERR4695901	India	4.3.1.2	-	gyrA-S83F,gyrA-D87N,parC-S80I	-	-	Chandigarh	2017	Carey et al., 2021	2017
ERR4695902	ERR4695902	India	4.3.1.2	-	gyrA-S83F,gyrA-D87N,parC-S80I	-	-	Chandigarh	2017	Carey et al., 2021	2017
ERR4695903	ERR4695903	India	4.3.1	-	gyrA-S83Y	-	-	Chandigarh	2017	Carey et al., 2021	2017
ERR4695904	ERR4695904	India	4.3.1.2	-	gyrA-S83F,gyrA-D87N,parC-S80I	-	-	Chandigarh	2017	Carey et al., 2021	2017
ERR4695905	ERR4695905	India	4.3.1	-	gyrA-S83Y	-	-	Chandigarh	2017	Carey et al., 2021	2017
ERR4695907	ERR4695907	India	4.3.1	-	gyrA-S83Y	-	-	Chandigarh	2017	Carey et al., 2021	2017
ERR4695908	ERR4695908	India	4.3.1	-	gyrA-S83Y	-	-	Chandigarh	2017	Carey et al., 2021	2017
ERR4695909	ERR4695909	India	4.3.1.2	-	gyrA-S83F,gyrA-D87N,parC-S80I	acrB-R717Q	-	Chandigarh	2017	Carey et al., 2021	2017
ERR4695910	ERR4695910	India	4.3.1	-	gyrA-S83Y	-	-	Chandigarh	2017	Carey et al., 2021	2017
ERR4695911	ERR4695911	India	4.3.1.2	-	gyrA-S83F, parc-E84G	-	IncFIB(pHCM2)	Chandigarh	2017	Carey et al., 2021	2017
ERR4695912	ERR4695912	India	4.3.1	-	gyrA-S83Y	-	-	Chandigarh	2017	Carey et al., 2021	2017
ERR4695913	ERR4695913	India	4.3.1	-	gyrA-S83Y	-	-	Chandigarh	2017	Carey et al., 2021	2017
ERR4695914	ERR4695914	India	4.3.1	-	gyrA-S83Y	-	ColpVC	Chandigarh	2017	Carey et al., 2021	2017
ERR4695915	ERR4695915	India	4.3.1.2	-	gyrA-S83F,gyrA-D87N,parC-S80I	-	-	Chandigarh	2017	Carey et al., 2021	2017
ERR4695916	ERR4695916	India	4.3.1.2	-	gyrA-S83F	-	-	Chandigarh	2017	Carey et al., 2021	2017
ERR4695917	ERR4695917	India	4.3.1.2	-	gyrA-S83F	-	-	Chandigarh	2017	Carey et al., 2021	2017
ERR4695918	ERR4695918	India	4.3.1.2	-	gyrA-S83F,gyrA-D87N,parC-S80I	-	-	Chandigarh	2017	Carey et al., 2021	2017
ERR4695919	ERR4695919	India	4.3.1.2	-	gyrA-S83F,gyrA-D87N,parC-S80I	-	-	Chandigarh	2017	Carey et al., 2021	2017
ERR4695920	ERR4695920	India	2.5	-	gyrA-S83F	-	IncFIB(pHCM2)	Chandigarh	2017	Carey et al., 2021	2017
ERR4695921	ERR4695921	India	4.3.1	-	gyrA-S83Y	-	-	Chandigarh	2017	Carey et al., 2021	2017
ERR4695922	ERR4695922	India	4.3.1.2	-	gyrA-S83F,gyrA-D87N,parC-S80I	-	-	Chandigarh	2017	Carey et al., 2021	2017
ERR4695923	ERR4695923	India	4.3.1	-	gyrA-S83Y	-	-	Chandigarh	2017	Carey et al., 2021	2017
ERR4695924	ERR4695924	India	4.3.1.2	-	gyrA-S83F,gyrA-D87N,parC-S80I	-	-	Chandigarh	2017	Carey et al., 2021	2017
ERR4695925	ERR4695925	India	4.3.1.2	dfrA1	gyrA-S83F,gyrA-D87N,parC-S80I	-	-	Chandigarh	2017	Carey et al., 2021	2017
ERR4695926	ERR4695926	India	4.3.1	-	gyrA-S83F	-	-	Chandigarh	2017	Carey et al., 2021	2017
ERR4695927	ERR4695927	India	4.3.1.2	-	gyrA-S83F	-	-	Chandigarh	2017	Carey et al., 2021	2017
ERR4695928	ERR4695928	India	3.3	-	gyrA-S83F	-	-	Chandigarh	2017	Carey et al., 2021	2017
ERR4695929	ERR4695929	India	3.3.1	-	gyrA-S83F	acrB-R717Q	-	Chandigarh	2017	Carey et al., 2021	2017
ERR4695930	ERR4695930	India	4.3.1.2	-	gyrA-S83F,gyrA-D87N,parC-S80I	-	-	Chandigarh	2017	Carey et al., 2021	2017
ERR4695931	ERR4695931	India	2.5	-	gyrA-S83F	-	IncFIB(pHCM2)	Chandigarh	2017	Carey et al., 2021	2017
ERR4695932	ERR4695932	India	4.3.1.2	-	gyrA-S83F,gyrA-D87N,parC-S80I	acrB-R717Q	-	Chandigarh	2017	Carey et al., 2021	2017
ERR4695933	ERR4695933	India	4.3.1.2	-	gyrA-S83F,gyrA-D87N,parC-S80I	-	-	Chandigarh	2017	Carey et al., 2021	2017
ERR4695934	ERR4695934	India	4.3.1	-	gyrA-S83Y	-	-	Chandigarh	2017	Carey et al., 2021	2017
ERR4695935	ERR4695935	India	4.3.1.2	-	gyrA-S83F	-	IncFIB(pHCM2)	Chandigarh	2017	Carey et al., 2021	2017
ERR4695936	ERR4695936	India	4.3.1.2	-	gyrA-S83F,gyrA-D87N,parC-S80I	-	-	Chandigarh	2017	Carey et al., 2021	2017
ERR4695937	ERR4695937	India	4.3.1.2	-	gyrA-S83F,gyrA-D87N,parC-S80I	-	-	Chandigarh	2017	Carey et al., 2021	2017
ERR4695938	ERR4695938	India	4.3.1.2	-	gyrA-S83F	-	-	Chandigarh	2017	Carey et al., 2021	2017
ERR4695939	ERR4695939	India	4.3.1	-	gyrA-S83Y	-	-	Chandigarh	2017	Carey et al., 2021	2017
ERR4695940	ERR4695940	India	4.3.1.2	-	gyrA-S83F,gyrA-D87N,parC-S80I	-	-	Chandigarh	2017	Carey et al., 2021	2017
ERR4695941	ERR4695941	India	4.3.1.2	-	gyrA-S83F,gyrA-D87N,parC-S80I	-	-	Chandigarh	2017	Carey et al., 2021	2017
ERR4695942	ERR4695942	India	4.3.1.2	-	gyrA-S83F,gyrA-D87N,parC-S80I	acrB-R717Q	-	Chandigarh	2017	Carey et al., 2021	2017
ERR4695943	ERR4695943	India	4.3.1.2	-	gyrA-S83F,gyrA-D87N,parC-S80I	-	-	Chandigarh	2017	Carey et al., 2021	2017
ERR4695944	ERR4695944	India	4.3.1.2	-	gyrA-S83F,gyrA-D87N,parC-S80I	-	-	Chandigarh	2017	Carey et al., 2021	2017
ERR4695945	ERR4695945	India	4.3.1.2	-	gyrA-S83F,gyrA-D87N,parC-S80I	acrB-R717Q	-	Chandigarh	2017	Carey et al., 2021	2017
ERR4695946	ERR4695946	India	3.3	-	gyrA-S83F	-	-	Chandigarh	2017	Carey et al., 2021	2017
ERR4695947	ERR4695947	India	4.3.1.2	-	gyrA-S83F	-	IncFIB(pHCM2)	Chandigarh	2017	Carey et al., 2021	2017
ERR4695948	ERR4695948	India	4.3.1.2	-	gyrA-S83F,gyrA-D87N,parC-S80I	acrB-R717Q	-	Chandigarh	2017	Carey et al., 2021	2017
ERR4695949	ERR4695949	India	3.3	-	gyrA-S83F	-	-	Chandigarh	2017	Carey et al., 2021	2017
ERR4695950	ERR4695950	India	2	-	gyrA-S83Y	-	-	Chandigarh	2017	Carey et al., 2021	2017
ERR4695951	ERR4695951	India	4.3.1.2	-	gyrA-S83F,gyrA-D87N,parC-S80I	-	-	Chandigarh	2017	Carey et al., 2021	2017
ERR4784656	ERR4784656	India	4.3.1.2	blaSHV-12,qnrB	gyrA-S83F,gyrA-D87N,parC-S80I	-	IncX3	Mumbai	2018	Argimon et al., 2021	2018
ERR5201250	F10001	India	4.3.1.1	-	gyrA-S83F	-	-	Mumbai	2017	SEFI	2017-10-28
ERR5201308	F10002	India	4.3.1.2	-	gyrA-S83F,gyrA-D87N,parC-S80I	-	-	Mumbai	2018	SEFI	2018-01-11
ERR5201196	F10003	India	4.3.1	-	gyrA-S83Y	-	Col(BS512)	Mumbai	2018	SEFI	2018-02-06
ERR5201024	F10004	India	4.3.1.1	-	gyrA-S83F	-	-	Mumbai	2018	SEFI	2018-02-09
ERR5201065	F10005	India	4.3.1.1	-	gyrA-S83F	-	-	Mumbai	2018	SEFI	2018-02-10
ERR5200933	F10006	India	4.3.1.2	-	gyrA-S83F,gyrA-D87N,parC-S80I	-	-	Mumbai	2018	SEFI	2018-02-12
ERR5201052	F10007	India	4.3.1	-	gyrA-S83Y	-	-	Mumbai	2018	SEFI	2018-02-21
ERR5200955	F10008	India	4.3.1.2	-	gyrA-S83F,parC-E84G	-	IncFIB(pHCM2)	Mumbai	2018	SEFI	2018-03-05
ERR5201272	F10009	India	3.3.1	-	gyrA-S83F	-	-	Mumbai	2018	SEFI	2018-03-05
ERR5200922	F10010	India	4.3.1.2	-	gyrA-S83F	-	-	Mumbai	2018	SEFI	2018-03-14
ERR5201282	F10011	India	4.3.1.2	-	gyrA-S83F,gyrA-D87N,parC-S80I	-	-	Mumbai	2018	SEFI	2018-03-27
ERR5201098	F10013	India	4.3.1.2	-	gyrA-S83F	-	-	Mumbai	2018	SEFI	2018-04-10
ERR5201040	F10014	India	4.3.1.2	-	gyrA-S83F,gyrA-D87N,parC-S80I	-	-	Mumbai	2018	SEFI	2018-04-27
ERR5201288	F10015	India	2.5	-	gyrA-S83F	-	IncFIB(pHCM2)	Mumbai	2018	SEFI	2018-05-04
ERR5201248	F10016	India	4.3.1.1	-	gyrA-S83F	-	-	Mumbai	2018	SEFI	2018-05-30
ERR5201099	F10017	India	4.3.1.2	-	gyrA-S83F	-	-	Mumbai	2018	SEFI	2018-07-04
ERR5200934	F10018	India	4.3.1.2	-	gyrA-S83F,gyrA-D87N,parC-S80I	-	-	Mumbai	2018	SEFI	2018-07-04
ERR5201310	F10019	India	4.3.1.2	-	gyrA-S83F	-	Col(BS512)	Mumbai	2018	SEFI	2018-07-04
ERR5201018	F10020	India	2.2.2	-	gyrA-S83F	-	-	Mumbai	2018	SEFI	2018-07-30
ERR5201213	F10022	India	4.3.1.2	-	gyrA-S83F,gyrA-D87N,parC-S80I	-	-	Mumbai	2018	SEFI	2018-08-11
ERR5201003	F10023	India	2.5	-	gyrA-S83F	-	IncFIB(pHCM2)	Mumbai	2018	SEFI	2018-08-20
ERR5201129	F10024	India	2.5	-	gyrA-S83F	-	IncFIB(pHCM2)	Mumbai	2018	SEFI	2018-08-29
ERR5201251	F10025	India	4.3.1.2	-	gyrA-S83F,gyrA-D87N,parC-S80I	-	-	Mumbai	2018	SEFI	2018-11-09
ERR5201220	F10027	India	4.3.1.2	-	gyrA-S83F,gyrA-D87N,parC-S80I	-	-	Mumbai	2019	SEFI	2019-01-01
ERR5201278	F10028	India	4.3.1.2	-	gyrA-S83F,gyrA-D87N,parC-S80I	-	-	Mumbai	2019	SEFI	2019-01-08
ERR5201249	F10030	India	4.3.1.2	-	gyrA-S83F,gyrA-D87N,parC-S80I	-	-	Mumbai	2019	SEFI	2019-02-09
ERR5201181	F10031	India	4.3.1.2	-	gyrA-S83F,gyrA-D87N,parC-S80I	-	-	Mumbai	2019	SEFI	2019-02-23
ERR5201235	F10032	India	4.3.1.2	-	gyrA-S83F,gyrA-D87N,parC-S80I	-	-	Mumbai	2019	SEFI	2019-03-01
ERR5201274	F10033	India	4.3.1.2	-	gyrA-S83F,gyrA-D87N,parC-S80I	-	-	Mumbai	2019	SEFI	2019-03-01
ERR5200915	F10036	India	4.3.1.2	-	gyrA-S83F	-	-	Mumbai	2019	SEFI	2019-04-16
ERR5200972	F10037	India	4.3.1	-	gyrA-S83F	-	-	Mumbai	2019	SEFI	2019-05-22
ERR5200928	F10038	India	4.3.1.2	-	gyrA-S83F,gyrA-D87N,parC-S80I	-	-	Mumbai	2019	SEFI	2019-05-22
ERR4790757	G10001	India	4.3.1.2	-	gyrA-S83F,gyrA-D87N,parC-S80I	-	-	Chennai	2017	SEFI	2017-12-19
ERR4790772	G10002	India	4.3.1	-	gyrA-S83Y	-	-	Chennai	2017	SEFI	2017-12-23
ERR4790789	G10004	India	4.3.1.2	-	gyrA-S83F,parC-S80I	-	-	Chennai	2017	SEFI	2017-12-30
ERR4790822	G10006	India	4.3.1.2	-	gyrA-S83F,gyrA-D87N,parC-S80I	-	-	Chennai	2018	SEFI	2018-01-02
ERR4790841	G10007	India	4.3.1.2	-	gyrA-S83F,gyrA-D87N,parC-S80I	-	-	Chennai	2018	SEFI	2018-01-08
ERR4790858	G10009	India	4.3.1.2	-	gyrA-S83F,gyrA-D87N,parC-S80I	-	-	Chennai	2018	SEFI	2018-01-16
ERR4992649	G10010	India	4.3.1.1	-	gyrA-S83Y	-	-	Chennai	2018	SEFI	2018-01-17
ERR4992668	G10011	India	4.3.1.2	-	gyrA-S83F	-	-	Chennai	2018	SEFI	2018-01-23
ERR4790679	G10012	India	4.3.1.2	-	gyrA-S83F,gyrA-D87N,parC-S80I	-	-	Chennai	2018	SEFI	2018-01-27
ERR4790774	G10015	India	4.3.1.2	-	gyrA-S83F,gyrA-D87N,parC-S80I	-	-	Chennai	2018	SEFI	2018-01-30
ERR4790791	G10016	India	4.3.1.2	-	gyrA-S83F,gyrA-D87N,parC-S80I	-	-	Chennai	2018	SEFI	2018-01-30
ERR4790806	G10017	India	4.3.1.2	-	gyrA-S83F,parC-S80I	-	-	Chennai	2017	SEFI	2017-12-23
ERR4790824	G10018	India	4.3.1.2	-	gyrA-S83F	-	-	Chennai	2017	SEFI	2017-12-14
ERR4790842	G10019	India	4.3.1.1	-	gyrA-S83Y	-	-	Chennai	2018	SEFI	2018-02-06
ERR4790860	G10021	India	4.3.1.2	-	gyrA-S83F,parC-S80I	-	-	Chennai	2018	SEFI	2018-02-10
ERR4992652	G10022	India	4.3.1.1	-	gyrA-S83Y	-	-	Chennai	2018	SEFI	2018-02-13
ERR4992670	G10023	India	4.3.1.2	-	gyrA-S83F,gyrA-D87N,parC-S80I	-	-	Chennai	2017	SEFI	2017-12-11
ERR4790759	G10024	India	4.3.1.2	-	gyrA-S83F,gyrA-D87N,parC-S80I	-	-	Chennai	2018	SEFI	2018-02-14
ERR4790681	G10025	India	4.3.1.1	-	gyrA-S83Y	-	-	Chennai	2018	SEFI	2018-02-22
ERR4790793	G10026	India	4.3.1.2	-	gyrA-S83F,gyrA-D87N,parC-S80I	-	-	Chennai	2018	SEFI	2018-03-08
ERR4790808	G10027	India	4.3.1.2	-	gyrA-S83F,gyrA-D87N,parC-S80I	-	-	Chennai	2018	SEFI	2018-03-08
ERR4790826	G10028	India	4.3.1.2	-	gyrA-S83Y	-	-	Chennai	2018	SEFI	2018-03-11
ERR4790844	G10029	India	4.3.1.2	-	gyrA-S83F	-	-	Chennai	2018	SEFI	2018-03-21
ERR4790862	G10030	India	4.3.1.2	-	gyrA-S83F	-	-	Chennai	2018	SEFI	2018-04-02
ERR4790683	G10031	India	4.3.1.2	-	gyrA-S83F	-	-	Chennai	2018	SEFI	2018-04-03
ERR4992786	G10032	India	4.3.1.1	-	gyrA-S83Y	-	-	Chennai	2018	SEFI	2018-04-06
ERR4992801	G10033	India	4.3.1.2	-	gyrA-S83F,gyrA-D87N,parC-S80I	-	-	Chennai	2018	SEFI	2018-04-16
ERR4992817	G10035	India	3.2.1	-	gyrA-D87N	-	-	Chennai	2018	SEFI	2018-04-27
ERR4992681	G10036	India	4.3.1.2	-	gyrA-S83F,gyrA-D87N,parC-S80I	-	-	Chennai	2018	SEFI	2018-05-03
ERR4992698	G10037	India	4.3.1.2	-	gyrA-S83F,gyrA-D87N,parC-S80I	-	-	Chennai	2018	SEFI	2018-05-11
ERR4992716	G10038	India	4.3.1.2	-	gyrA-S83F,gyrA-D87N,parC-S80I	-	-	Chennai	2018	SEFI	2018-05-11
ERR4992751	G10040	India	4.3.1.2	-	gyrA-S83F,gyrA-D87N,parC-S80I	-	-	Chennai	2018	SEFI	2018-05-14
ERR4992722	G10041	India	4.3.1.1	-	gyrA-S83Y	-	-	Chennai	2018	SEFI	2018-05-16
ERR4992740	G10042	India	4.3.1.2	-	gyrA-S83F	-	-	Chennai	2018	SEFI	2018-05-18
ERR5201359	G10043	India	4.3.1.1	-	gyrA-S83Y	-	-	Chennai	2018	SEFI	2018-05-19
ERR4992758	G10045	India	4.3.1.2	-	gyrA-S83F,gyrA-D87N,parC-S80I	-	-	Chennai	2018	SEFI	2018-05-28
ERR4992776	G10046	India	4.3.1.2	-	gyrA-S83F,gyrA-D87N,parC-S80I	-	-	Chennai	2018	SEFI	2018-05-29
ERR4992794	G10047	India	4.3.1.1	-	gyrA-S83Y	-	-	Chennai	2018	SEFI	2018-06-05
ERR4992809	G10049	India	4.3.1.2	-	gyrA-S83F	-	-	Chennai	2018	SEFI	2018-06-18
ERR4992822	G10050	India	4.3.1.2	-	gyrA-S83F,parC-S80I	-	-	Chennai	2018	SEFI	2018-06-19
ERR4992687	G10051	India	4.3.1.2	-	gyrA-S83F,gyrA-D87N,parC-S80I	-	-	Chennai	2018	SEFI	2018-06-22
ERR4992705	G10052	India	4.3.1.2	-	gyrA-S83F,parC-E84G	-	IncFIB(pHCM2)	Chennai	2018	SEFI	2018-06-29
ERR4992723	G10054	India	4.3.1.1	blaTEM-1,catA1,dfrA7,sul1,sul2	gyrA-D87Y	-	-	Chennai	2018	SEFI	2018-07-03
ERR5201328	G10055	India	4.3.1.1	-	gyrA-S83Y	-	-	Chennai	2018	SEFI	2018-07-19
ERR4992741	G10057	India	2.5	-	gyrA-S83F	-	IncFIB(pHCM2)	Chennai	2018	SEFI	2018-07-23
ERR4992759	G10058	India	4.3.1.1	-	gyrA-S83Y	-	-	Chennai	2018	SEFI	2018-08-09
ERR5200998	G10060	India	4.3.1.2	-	gyrA-S83F,gyrA-D87N,parC-S80I	-	-	Chennai	2018	SEFI	2018-08-31
ERR5201351	G10061	India	4.3.1.2	-	gyrA-S83F,parC_E84K	-	Col(BS512)	Chennai	2018	SEFI	2018-09-04
ERR5201252	G10062	India	4.3.1.2	-	gyrA-S83Y	-	Col(BS512)	Chennai	2018	SEFI	2018-09-05
ERR5200980	G10063	India	4.3.1.2	-	gyrA-S83F	-	-	Chennai	2018	SEFI	2018-09-11
ERR5201305	G10064	India	4.3.1.2	-	gyrA-S83F,parC_E84K	-	-	Chennai	2018	SEFI	2018-09-13
ERR5201034	G10065	India	4.3.1.2	-	gyrA-S83F	-	-	Chennai	2018	SEFI	2018-09-14
ERR5201184	G10069	India	4.3.1.1	-	gyrA-S83Y	-	-	Chennai	2018	SEFI	2018-10-03
ERR5201289	G10070	India	4.3.1.1	-	gyrA-S83Y	-	-	Chennai	2018	SEFI	2018-10-03
ERR5201228	G10072	India	4.3.1.1	-	gyrA-S83Y	-	-	Chennai	2018	SEFI	2018-10-07
ERR5201234	G10074	India	4.3.1.1	-	gyrA-S83Y	-	-	Chennai	2018	SEFI	2018-10-11
ERR5201045	G10075	India	4.3.1.2	-	gyrA-S83F	-	-	Chennai	2018	SEFI	2018-11-02
ERR5200919	G10076	India	4.3.1.2	-	gyrA-S83F,gyrA-D87N,parC-S80I	-	-	Chennai	2018	SEFI	2018-11-03
ERR5201355	G10078	India	4.3.1.2	-	gyrA-S83F	-	-	Chennai	2018	SEFI	2018-11-13
ERR5201092	G10079	India	4.3.1.1	-	gyrA-S83Y	-	-	Chennai	2018	SEFI	2018-11-19
ERR5200981	G10080	India	4.3.1.2	-	gyrA-S83F	-	-	Chennai	2018	SEFI	2018-11-19
ERR5201193	G10082	India	4.3.1.2	-	gyrA-S83F	-	-	Chennai	2018	SEFI	2018-11-30
ERR5201340	G10083	India	4.3.1.1	-	gyrA-S83Y	-	-	Chennai	2018	SEFI	2018-12-05
ERR5200897	G10084	India	4.3.1.1	-	gyrA-S83Y	-	-	Chennai	2018	SEFI	2018-12-14
ERR5201168	G10086	India	4.3.1.1	-	gyrA-S83Y	-	-	Chennai	2018	SEFI	2018-12-18
ERR5200901	G10087	India	4.3.1	-	gyrA-S83F	-	-	Chennai	2018	SEFI	2018-12-18
ERR5200986	G10089	India	4.3.1.2	-	gyrA-S83F,parC_E84K	-	-	Chennai	2019	SEFI	2019-01-03
ERR5201029	G10090	India	4.3.1.2	-	gyrA-S83F,parC-S80I	-	-	Chennai	2019	SEFI	2019-01-03
ERR5200884	G10091	India	4.3.1.2	-	gyrA-S83F,parC-S80I	-	-	Chennai	2019	SEFI	2019-01-04
ERR5201084	G10092	India	4.3.1.2	-	gyrA-S83F,parC-S80I	-	-	Chennai	2019	SEFI	2019-01-10
ERR5201013	G10097	India	4.3.1.2	-	gyrA-S83F,gyrA-D87N,parC-S80I	-	Col(BS512)	Chennai	2019	SEFI	2019-01-26
ERR5200906	G10098	India	4.3.1.1	-	gyrA-S83Y	-	Col(BS512)	Chennai	2019	SEFI	2019-02-04
ERR5200923	G10107	India	4.3.1.1	blaTEM-1,catA1,dfrA7,sul1,sul2	gyrA-S83Y	-	IncFIB(pHCM2)	Chennai	2019	SEFI	2019-02-04
ERR5201265	G10108	India	4.3.1.1	blaTEM-1,catA1,dfrA7,sul1,sul2	gyrA-S83Y	-	IncFIB(pHCM2)	Chennai	2019	SEFI	2019-04-03
ERR5201093	G10111	India	4.3.1.1	-	gyrA-S83Y	-	-	Chennai	2019	SEFI	2019-04-03
ERR5201201	G10113	India	4.3.1.2	-	gyrA-S83F	-	-	Chennai	2019	SEFI	2019-04-10
ERR5201119	G10114	India	4.3.1.2	-	gyrA-S83F	-	-	Chennai	2019	SEFI	2019-04-16
ERR5201191	G10115	India	4.3.1.1	-	gyrA-S83Y	-	-	Chennai	2019	SEFI	2019-04-23
ERR5200946	G10116	India	4.3.1.2	-	gyrA-S83F,gyrA-D87N,parC-S80I	-	-	Chennai	2019	SEFI	2019-04-26
ERR5201211	G10117	India	4.3.1.2	-	gyrA-S83F	-	-	Chennai	2019	SEFI	2019-04-28
ERR5201055	G10118	India	4.3.1.2	-	gyrA-S83F	-	Col(BS512)	Chennai	2019	SEFI	2019-04-28
ERR5201009	J10001	India	4.3.1.2	-	gyrA-S83F,gyrA-D87N,parC-S80I	-	-	Bangalore	2018	SEFI	2018-03-09
ERR5201279	J10002	India	4.3.1.2	-	gyrA-S83F,gyrA-D87N,parC-S80I	-	Col(BS512)	Bangalore	2019	SEFI	2019-02-14
ERR5201143	J10003	India	4.3.1.2	-	gyrA-S83F,parC-S80I	-	-	Bangalore	2018	SEFI	2018-03-17
ERR5201230	J10004	India	4.3.1.2	-	gyrA-S83F,parC-S80I	-	-	Bangalore	2018	SEFI	2018-03-19
ERR5201267	J10005	India	4.3.1.1	-	gyrA-S83Y	-	-	Bangalore	2019	SEFI	2019-02-14
ERR5200958	J10006	India	4.3.1.1	-	-	-	IncFIB(pHCM2)	Bangalore	2018	SEFI	2018-03-30
ERR5200969	J10007	India	4.3.1.2	-	gyrA-S83F,parC-S80I	-	-	Bangalore	2018	SEFI	2018-03-31
ERR5201266	J10009	India	4.3.1.2	-	gyrA-S83F,parC-S80I	-	-	Bangalore	2018	SEFI	2018-04-03
ERR5201350	J10010	India	4.3.1.2	-	gyrA-S83F,gyrA-D87N,parC-S80I	-	-	Bangalore	2018	SEFI	2018-04-04
ERR5200924	J10011	India	4.3.1.2	-	gyrA-S83F	-	-	Bangalore	2018	SEFI	2018-04-06
ERR5201199	J10012	India	4.3.1.2	-	gyrA-S83F	-	-	Bangalore	2018	SEFI	2018-04-06
ERR5201007	J10014	India	4.3.1.2	-	gyrA-S83F	-	Col(BS512)	Bangalore	2018	SEFI	2018-04-08
ERR5200899	J10015	India	4.3.1.2	-	gyrA-S83F,gyrA-D87N,parC-S80I	-	-	Bangalore	2018	SEFI	2018-04-09
ERR5200883	J10016	India	4.3.1.2	-	gyrA-S83F,gyrA-D87N,parC-S80I	-	-	Bangalore	2018	SEFI	2018-04-07
ERR5201053	J10017	India	4.3.1.2	-	gyrA-S83F,gyrA-D87N,parC-S80I	-	-	Bangalore	2018	SEFI	2018-04-10
ERR5201337	J10018	India	4.3.1.2	-	gyrA-S83F,gyrA-D87N,parC-S80I	-	-	Bangalore	2018	SEFI	2018-04-11
ERR5201147	J10020	India	4.3.1.2	-	-	-	-	Bangalore	2018	SEFI	2018-04-12
ERR5200982	J10021	India	4.3.1.2	-	gyrA-S83F,gyrA-D87N,parC-S80I	-	-	Bangalore	2018	SEFI	2018-04-13
ERR5201321	J10022	India	4.3.1.2	-	gyrA-S83Y	-	-	Bangalore	2018	SEFI	2018-04-17
ERR5200921	J10023	India	4.3.1.2	-	gyrA-S83F,parC-S80I	-	-	Bangalore	2018	SEFI	2018-04-19
ERR5201002	J10026	India	4.3.1.2	-	gyrA-S83F,parC-S80I	-	-	Bangalore	2018	SEFI	2018-04-21
ERR5201158	J10027	India	4.3.1.2	-	gyrA-S83F,parC-S80I	-	-	Bangalore	2018	SEFI	2018-04-23
ERR5201194	J10029	India	4.3.1.2	-	gyrA-S83F,gyrA-D87N,parC-S80I	-	-	Bangalore	2018	SEFI	2018-04-25
ERR5201169	J10030	India	2.2.2	-	-	-	-	Bangalore	2018	SEFI	2018-04-28
ERR5201244	J10031	India	4.3.1.1	-	gyrA-S83Y	-	-	Bangalore	2018	SEFI	2018-04-30
ERR5200938	J10032	India	4.3.1.2	-	gyrA-S83F	-	-	Bangalore	2018	SEFI	2018-04-30
ERR5201320	J10033	India	4.3.1.2	-	gyrA-S83F	-	-	Bangalore	2018	SEFI	2018-04-30
ERR5200874	J10034	India	4.3.1.1	-	gyrA-S83Y	-	-	Bangalore	2018	SEFI	2018-05-03
ERR5201317	J10035	India	4.3.1.2	-	gyrA-S83F,gyrA-D87N,parC-S80I	-	-	Bangalore	2018	SEFI	2018-05-04
ERR5200903	J10036	India	4.3.1.2	-	gyrA-S83F	-	-	Bangalore	2018	SEFI	2018-05-08
ERR5201072	K16363	India	4.3.1.2	-	gyrA-S83F,parC-E84G	-	-	Kolkata	2018	SEFI	2018-09-06
ERR5201069	K18041	India	4.3.1.2	-	gyrA-S83F,gyrA-D87N,parC-S80I	-	-	Kolkata	2018	SEFI	2018-12-22
ERR5201307	K20117	India	4.3.1.2	-	gyrA-S83F	acrB-R717Q	-	Kolkata	2018	SEFI	2018-09-14
ERR4992818	K22304	India	4.3.1.2	-	gyrA-S83F	-	-	Kolkata	2018	SEFI	2018-08-27
ERR4992804	K23150	India	2.5	-	gyrA-S83F,gyrA-D87G	-	IncFIB(pHCM2)	Kolkata	2018	SEFI	2018-02-22
ERR4992684	K24100	India	4.3.1.2	-	gyrA-S83Y	-	-	Kolkata	2018	SEFI	2018-09-01
ERR5201212	K25253	India	2.5	-	gyrA-S83F	-	IncFIB(pHCM2)	Kolkata	2018	SEFI	2018-12-04
ERR5201067	K26145	India	4.3.1.2	-	gyrA-S83F,gyrA-D87N,parC-S80I	-	-	Kolkata	2019	SEFI	2019-02-09
ERR4790776	KL12001869	India	4.3.1.1	-	gyrA-S83Y	-	-	Anantapur	-	SEFI	-
ERR4790743	KL13036044	India	4.3.1.1	-	gyrA-S83Y	-	-	Anantapur	-	SEFI	-
ERR5201036	L10001	India	2.5	-	gyrA-S83F	-	-	Ludhiana	2017	SEFI	2017-12-29
ERR5201005	L10002	India	2.5	-	gyrA-S83F	-	-	Ludhiana	2018	SEFI	2018-01-03
ERR5201031	L10004	India	2.5	-	gyrA-S83F	-	-	Ludhiana	2018	SEFI	2018-01-17
ERR5200990	L10005	India	2.5	-	gyrA-S83F	-	-	Ludhiana	2018	SEFI	2018-01-17
ERR5201303	L10007	India	2.5	-	gyrA-S83F	-	-	Ludhiana	2018	SEFI	2018-01-30
ERR5201062	L10008	India	2.5	-	gyrA-S83F	-	-	Ludhiana	2018	SEFI	2018-02-03
ERR5200942	L10009	India	2.5	-	gyrA-S83F	-	-	Ludhiana	2018	SEFI	2018-02-13
ERR5201122	L10010	India	2.5	-	gyrA-S83F	-	-	Ludhiana	2018	SEFI	2018-02-13
ERR5201204	L10011	India	2.5	-	gyrA-S83F	-	-	Ludhiana	2018	SEFI	2018-02-16
ERR5201160	L10012	India	2.5	-	gyrA-S83F	-	-	Ludhiana	2018	SEFI	2018-02-17
ERR5200943	L10013	India	2.5	-	gyrA-S83F	-	-	Ludhiana	2018	SEFI	2018-02-18
ERR5201197	L10014	India	2.5	-	gyrA-S83F	-	-	Ludhiana	2018	SEFI	2018-02-20
ERR5200885	L10016	India	2.5	-	gyrA-S83F	-	-	Ludhiana	2018	SEFI	2018-02-24
ERR5201240	L10018	India	2.5	-	gyrA-S83F	-	-	Ludhiana	2018	SEFI	2018-03-05
ERR5200909	L10019	India	2.5	-	gyrA-S83F	-	-	Ludhiana	2018	SEFI	2018-03-13
ERR5200966	L10021	India	2.5	-	gyrA-S83F	-	-	Ludhiana	2018	SEFI	2018-03-16
ERR5201042	L10023	India	2.5	-	gyrA-S83F	-	-	Ludhiana	2018	SEFI	2018-03-26
ERR5201117	L10024	India	2.5	-	gyrA-S83F	-	-	Ludhiana	2018	SEFI	2018-03-29
ERR5201133	L10025	India	2.5	-	gyrA-S83F	-	-	Ludhiana	2018	SEFI	2018-03-29
ERR5200895	L10026	India	2.5	-	gyrA-S83F	-	-	Ludhiana	2018	SEFI	2018-03-29
ERR5201360	L10027	India	2.5	-	gyrA-S83F	-	-	Ludhiana	2018	SEFI	2018-04-01
ERR5200876	L10028	India	2.5	-	gyrA-S83F	-	-	Ludhiana	2018	SEFI	2018-04-04
ERR5201314	L10029	India	2.5	-	gyrA-S83F	-	-	Ludhiana	2018	SEFI	2018-04-22
ERR5201112	L10030	India	2.5	-	gyrA-S83F	-	-	Ludhiana	2018	SEFI	2018-04-21
ERR5201026	L10031	India	2.5	-	gyrA-S83F	-	-	Ludhiana	2018	SEFI	2018-04-29
ERR5200984	L10032	India	2.5	-	gyrA-S83F	-	-	Ludhiana	2018	SEFI	2018-04-30
ERR5201358	L10033	India	2.5	-	gyrA-S83F	-	-	Ludhiana	2018	SEFI	2018-04-30
ERR5200887	L10034	India	2.5	-	gyrA-S83F	-	-	Ludhiana	2018	SEFI	2018-05-03
ERR5201171	L10035	India	2.5	-	gyrA-S83F	-	-	Ludhiana	2018	SEFI	2018-05-03
ERR5201014	L10036	India	2.5	-	gyrA-S83F	-	-	Ludhiana	2018	SEFI	2018-05-07
ERR5201000	L10037	India	2.5	-	gyrA-S83F	-	-	Ludhiana	2018	SEFI	2018-05-14
ERR5201285	L10038	India	2.5	-	gyrA-S83F	-	-	Ludhiana	2018	SEFI	2018-05-16
ERR5201161	L10039	India	2.5	-	gyrA-S83F	-	-	Ludhiana	2018	SEFI	2018-05-17
ERR5201145	L10040	India	2.5	-	gyrA-S83F	-	-	Ludhiana	2018	SEFI	2018-05-18
ERR5200882	L10041	India	2.5	-	gyrA-S83F	-	-	Ludhiana	2018	SEFI	2018-06-04
ERR5201010	L10042	India	2.5	-	gyrA-S83F	-	Col440I	Ludhiana	2018	SEFI	2018-06-08
ERR5201044	L10043	India	2.5	-	gyrA-S83F	-	-	Ludhiana	2018	SEFI	2018-06-11
ERR5201364	L10044	India	2.5	-	gyrA-S83F	-	-	Ludhiana	2018	SEFI	2018-06-14
ERR5201110	L10046	India	2.5	-	gyrA-S83F	-	-	Ludhiana	2018	SEFI	2018-06-23
ERR5201345	L10047	India	2.5	-	gyrA-S83F	-	-	Ludhiana	2018	SEFI	2018-06-26
ERR5201214	L10048	India	2.5	-	gyrA-S83F	-	-	Ludhiana	2018	SEFI	2018-06-30
ERR5201060	L10049	India	2.5	-	gyrA-S83F	-	-	Ludhiana	2018	SEFI	2018-07-01
ERR5201032	L10050	India	2.5	-	gyrA-S83F	-	-	Ludhiana	2018	SEFI	2018-07-01
ERR5200879	L10051	India	3.3	-	gyrA-S83F,gyrA-D87V,parC-S80I	-	-	Ludhiana	2018	SEFI	2018-07-02
ERR5201195	L10052	India	3.3	-	gyrA-S83F,gyrA-D87V,parC-S80I	-	-	Ludhiana	2018	SEFI	2018-07-02
ERR5201079	L10053	India	3.3	-	gyrA-S83F,gyrA-D87V,parC-S80I	-	-	Ludhiana	2018	SEFI	2018-07-06
ERR5201362	L10055	India	3.3	-	gyrA-S83F,gyrA-D87V,parC-S80I	-	-	Ludhiana	2018	SEFI	2018-07-10
ERR5201125	L10058	India	3.3	-	gyrA-S83F,gyrA-D87V,parC-S80I	-	-	Ludhiana	2018	SEFI	2018-07-18
ERR5201326	L10059	India	3.3	-	gyrA-S83F,gyrA-D87V,parC-S80I	-	-	Ludhiana	2018	SEFI	2018-07-20
ERR5201319	L10060	India	3.3	-	gyrA-S83F,gyrA-D87V,parC-S80I	-	-	Ludhiana	2018	SEFI	2018-07-24
ERR5201301	L10061	India	3.3	-	gyrA-S83F,gyrA-D87V,parC-S80I	-	-	Ludhiana	2018	SEFI	2018-07-25
ERR5201126	L10062	India	3.3	-	gyrA-S83F,gyrA-D87V,parC-S80I	-	-	Ludhiana	2018	SEFI	2018-07-27
ERR5200929	L10063	India	3.3	-	gyrA-S83F,gyrA-D87V	-	-	Ludhiana	2018	SEFI	2018-07-30
ERR5201263	L10064	India	3.3	-	gyrA-S83F,gyrA-D87V,parC-S80I	-	-	Ludhiana	2018	SEFI	2018-08-02
ERR5201094	L10065	India	3.3	-	gyrA-S83F,gyrA-D87V,parC-S80I	-	-	Ludhiana	2018	SEFI	2018-08-03
ERR5201123	L10066	India	3.3	-	parC-S80I	-	-	Ludhiana	2018	SEFI	2018-08-06
LHST_2018	LHST_2018	India	4.3.1.2	blaSHV-12,qnrB	gyrA-S83F,gyrA-D87V,parC-S80I	-	IncX3	Mumbai	2018	Jacob et al., 2021	2018
ERR4790773	M10396	India	3	-	gyrA-S83F	-	-	Karimganj	2018	SEFI	2018-07-25
ERR4634558	M10423	India	3.3.2	-	-	-	-	Karimganj	2018	SEFI	2018-07-27
ERR4634566	M10507	India	4.3.1.2	-	gyrA-S83F	-	-	Karimganj	2018	SEFI	2018-08-21
ERR5201222	M10556	India	4.3.1.2	-	gyrA-S83F,gyrA-D87N,parC-S80I	-	-	Karimganj	2018	SEFI	2018-09-02
ERR5201293	M10651	India	2.2	-	gyrA-S83F	-	-	Karimganj	2018	SEFI	2018-09-25
ERR5201095	M10674	India	3	-	gyrA-S83F	-	-	Jherjheri	2018	SEFI	2018-09-27
ERR5200927	M11232	India	4.3.1.2	-	gyrA-S83F,gyrA-D87N	-	-	Karimganj	2019	SEFI	2019-03-16
ERR5200992	M11246	India	3	-	gyrA-S83F	-	-	Karimganj	2019	SEFI	2019-03-19
ERR4790756	M20241	India	2.0.2	-	-	-	IncX1	Chengjur	2018	SEFI	2018-07-17
ERR5201046	M20642	India	4.3.1.2	-	gyrA-S83F,gyrA-D87N,parC-S80I	-	-	Karimganj	2019	SEFI	2019-01-05
ERR4992755	P10104	India	2.5	-	gyrA-S83F	-	IncFIB(pHCM2)	Pune	2018	SEFI	2018-03-28
ERR4634559	R10016	India	4.3.1.1	-	gyrA-S83Y	-	-	Anantapur	2018	SEFI	2018-02-27
ERR4634567	R10114	India	4.3.1.2	-	gyrA-S83F,parC-S80I	-	-	Anantapur	2018	SEFI	2018-03-17
ERR5201271	R10115	India	4.3.1.1	-	gyrA-S83Y	-	-	Anantapur	2018	SEFI	2018-03-17
ERR5200930	R10370	India	4.3.1.1	-	gyrA-S83Y	-	-	Anantapur	2018	SEFI	2018-05-16
ERR4790725	R10487	India	4.3.1.1	-	gyrA-S83Y	-	-	Anantapur	2018	SEFI	2018-06-21
ERR4634576	R10516	India	4.3.1.1	-	gyrA-S83Y	-	-	Anantapur	2018	SEFI	2018-06-25
ERR4634590	R10541	India	4.3.1.1	-	gyrA-S83Y	-	-	Anantapur	2018	SEFI	2018-07-05
ERR4790761	R10565	India	4.3.1.1	-	gyrA-S83Y	-	-	Anantapur	2018	SEFI	2018-07-04
ERR5201105	R10632	India	4.3.1.1	-	gyrA-S83Y	-	-	Anantapur	2018	SEFI	2018-07-23
ERR5201142	R10666	India	4.3.1.1	-	gyrA-S83Y	-	-	Anantapur	2018	SEFI	2018-07-28
ERR5201081	R10670	India	4.3.1.1	-	gyrA-S83Y	-	-	Anantapur	2018	SEFI	2018-07-30
ERR5201246	R10825	India	4.3.1.1	-	gyrA-S83Y	-	-	Anantapur	2018	SEFI	2018-09-04
ERR5201124	R10853	India	4.3.1.1	-	gyrA-S83Y	-	-	Anantapur	2018	SEFI	2018-09-09
ERR5201180	R10926	India	4.3.1.2	-	gyrA-S83F	-	-	Anantapur	2018	SEFI	2018-09-20
ERR5200973	R11067	India	4.3.1.1	-	gyrA-S83Y	-	-	Anantapur	2018	SEFI	2018-10-15
ERR5201216	R11170	India	4.3.1.1	-	gyrA-S83Y	-	-	Anantapur	2018	SEFI	2018-11-02
ERR5201330	R11312	India	4.3.1.1	-	gyrA-S83Y	-	-	Anantapur	2018	SEFI	2018-12-07
ERR5201325	R11326	India	4.3.1.1	-	gyrA-S83Y	-	-	Anantapur	2018	SEFI	2018-12-08
ERR5200999	R11372	India	4.3.1.1	-	gyrA-S83Y	-	-	Anantapur	2018	SEFI	2018-12-20
ERR5200957	R11383	India	4.3.1.2	-	gyrA-S83F,gyrA-D87N,parC-S80I	-	-	Anantapur	2018	SEFI	2018-12-20
ERR5200945	R11427	India	4.3.1.2	-	gyrA-S83F,gyrA-D87N,parC-S80I	-	-	Anantapur	2019	SEFI	2019-01-02
ERR5201273	R11449	India	4.3.1.1	-	gyrA-S83Y	-	-	Anantapur	2019	SEFI	2019-01-09
ERR5201054	R11685	India	4.3.1.1	-	gyrA-S83Y	-	-	Anantapur	2019	SEFI	2019-03-13
ERR5201061	R11693	India	4.3.1.1	-	gyrA-S83Y	-	-	Anantapur	2019	SEFI	2019-03-14
ERR5201352	R11757	India	4.3.1.2	-	gyrA-S83F,gyrA-D87N,parC-S80I	-	-	Anantapur	2019	SEFI	2019-03-20
ERR5200914	R11784	India	4.3.1.1	-	gyrA-S83Y	-	-	Anantapur	2019	SEFI	2019-03-25
ERR5201215	R11786	India	2.2	-	gyrA-S83F	-	-	Anantapur	2019	SEFI	2019-03-23
ERR5200995	R11866	India	4.3.1.1	-	gyrA-S83Y	-	-	Anantapur	2019	SEFI	2019-05-09
ERR4790765	S10007	India	2.5	-	gyrA-S83F	-	-	Chandigarh	2018	SEFI	2018-06-19
ERR4634577	S20004	India	2.5	-	gyrA-S83F	-	-	Chandigarh	2018	SEFI	2018-05-11
ERR4790693	S20006	India	4.3.1	-	gyrA-S83F	-	-	Chandigarh	2018	SEFI	2018-05-11
ERR4790779	S20012	India	2.5	-	gyrA-S83F	-	-	Chandigarh	2018	SEFI	2018-05-21
ERR4790710	S20016	India	2.5	-	gyrA-S83F	-	-	Chandigarh	2018	SEFI	2018-05-15
ERR4790727	S20018	India	2.5	-	gyrA-S83F	-	-	Chandigarh	2018	SEFI	2018-05-16
ERR4790745	S20019	India	4.3.1.2	-	gyrA-S83F,gyrA-D87N,parC-S80I	-	-	Chandigarh	2018	SEFI	2018-05-16
ERR4790763	S20024	India	4.3.1.2	-	gyrA-S83F	-	IncFIB(pHCM2)	Chandigarh	2018	SEFI	2018-05-17
ERR4634561	S20040	India	4.3.1	-	gyrA-S83Y	-	-	Chandigarh	2018	SEFI	2018-05-23
ERR4634569	S20047	India	4.3.1.2	-	gyrA-S83F,parC-E84G	-	IncFIB(pHCM2)	Chandigarh	2018	SEFI	2018-05-25
ERR4634578	S20077	India	4.3.1.2	-	gyrA-S83F	-	IncFIB(pHCM2)	Chandigarh	2018	SEFI	2018-06-05
ERR4790695	S20082	India	4.3.1.2	-	gyrA-S83F,parC-E84G	-	IncFIB(pHCM2)	Chandigarh	2018	SEFI	2018-06-07
ERR4790712	S20098	India	2.5	-	gyrA-S83F	-	-	Chandigarh	2018	SEFI	2018-06-15
ERR4790729	S20102	India	4.3.1.2	-	gyrA-S83F,parC-E84G	-	IncFIB(pHCM2)	Chandigarh	2018	SEFI	2018-06-16
ERR4790746	S20107	India	4.3.1	-	gyrA-S83Y	-	-	Chandigarh	2018	SEFI	2018-06-20
ERR4790781	S20156	India	2.5	-	gyrA-S83F	-	-	Chandigarh	2018	SEFI	2018-07-09
ERR4634562	S20158	India	4.3.1	-	gyrA-S83Y	-	-	Chandigarh	2018	SEFI	2018-07-09
ERR4634579	S20164	India	4.3.1.2	-	gyrA-S83F,gyrA-D87N,parC-S80I	-	-	Chandigarh	2018	SEFI	2018-07-11
ERR4790697	S20170	India	4.3.1	-	gyrA-S83Y	-	-	Chandigarh	2018	SEFI	2018-07-13
ERR4790671	S20173	India	2.5	-	gyrA-S83F	-	-	Chandigarh	2018	SEFI	2018-07-13
ERR4790731	S20190	India	4.3.1.2	-	gyrA-S83F,parC-E84G	-	IncFIB(pHCM2)	Chandigarh	2018	SEFI	2018-07-20
ERR4790748	S20192	India	4.3.1	-	gyrA-S83Y	-	-	Chandigarh	2018	SEFI	2018-07-22
ERR4790767	S20195	India	4.3.1.2	-	gyrA-S83F,parC-E84G	-	-	Chandigarh	2018	SEFI	2018-07-23
ERR4790783	S20198	India	2.5	-	gyrA-S83F	-	-	Chandigarh	2018	SEFI	2018-07-24
ERR4634563	S20214	India	2.5	-	gyrA-S83F	-	-	Chandigarh	2018	SEFI	2018-07-30
ERR4634571	S20219	India	2.5	-	gyrA-S83F	-	-	Chandigarh	2018	SEFI	2018-08-01
ERR4634581	S20228	India	2.5	-	gyrA-S83F	-	-	Chandigarh	2018	SEFI	2018-08-06
ERR4790699	S20230	India	4.3.1.2	-	gyrA-S83F,gyrA-D87N,parC-S80I	-	-	Chandigarh	2018	SEFI	2018-08-06
ERR4790714	S20247	India	2.5	-	gyrA-S83F	-	-	Chandigarh	2018	SEFI	2018-08-11
ERR4790733	S20263	India	2.5	-	gyrA-S83F	-	-	Chandigarh	2018	SEFI	2018-08-16
ERR4790750	S20287	India	2.5	-	gyrA-S83F	-	-	Chandigarh	2018	SEFI	2018-08-25
ERR4992654	S20348	India	2.5	-	gyrA-S83F	-	-	Chandigarh	2018	SEFI	2018-09-17
ERR4790769	S20350	India	4.3.1	-	gyrA-S83Y	-	-	Chandigarh	2018	SEFI	2018-09-19
ERR4790785	S20361	India	4.3.1	-	gyrA-S83Y	-	-	Chandigarh	2018	SEFI	2018-09-25
ERR4790786	S20399	India	4.3.1	-	gyrA-S83Y	-	-	Chandigarh	2018	SEFI	2018-10-10
ERR5200975	S20410	India	4.3.1	-	gyrA-S83Y	-	-	Chandigarh	2018	SEFI	2018-10-15
ERR5201260	S20419	India	2.5	-	gyrA-S83F	-	-	Chandigarh	2018	SEFI	2018-10-17
ERR5201324	S20423	India	4.3.1	-	gyrA-S83Y	-	-	Chandigarh	2018	SEFI	2018-10-18
ERR5201349	S20470	India	4.3.1.2	-	gyrA-S83F	-	-	Chandigarh	2018	SEFI	2018-11-05
ERR5201157	S20472	India	4.3.1	-	gyrA-S83Y	-	-	Chandigarh	2018	SEFI	2018-11-08
ERR5201049	S20475	India	4.3.1.2	-	gyrA-S83F,gyrA-D87N,parC-S80I	-	-	Chandigarh	2018	SEFI	2018-11-09
ERR5201189	S20476	India	4.3.1	-	gyrA-S83Y	-	-	Chandigarh	2018	SEFI	2018-11-10
ERR5201150	S20577	India	3.3	-	gyrA-S83F	-	IncFIB(pHCM2)	Chandigarh	2019	SEFI	2019-11-21
ERR5200950	S20578	India	4.3.1.1	-	gyrA-S83Y	-	-	Chandigarh	2019	SEFI	2019-11-21
ERR5201155	S20663	India	4.3.1.2	-	gyrA-S83F	-	-	Chandigarh	2019	SEFI	2019-02-27
ERR5201008	S20670	India	4.3.1.1	catA1,dfrA7,sul1	gyrA-S83Y	-	IncFIB(pHCM2)	Chandigarh	2019	SEFI	2019-03-01
ERR5201118	S20677	India	2.2	-	gyrA-S83F	-	-	Chandigarh	2019	SEFI	2019-03-06
ERR5200925	S20707	India	4.3.1.2	-	gyrA-S83F	-	-	Chandigarh	2019	SEFI	2019-03-20
ERR5200931	S20792	India	4.3.1.2	-	gyrA-S83F,parC-E84G	-	-	Chandigarh	2019	SEFI	2019-05-02
ERR5200951	S20817	India	4.3.1.2	-	gyrA-S83F,gyrA-D87N,parC-S80I	-	-	Chandigarh	2019	SEFI	2019-05-13
SRR16229881	SRR16229881	India	4.3.1.2	blaSHV-12	gyrA-S83Y	-	IncX3	Kolkata	2019	Samajipat et al., 2021	2019
ERR4790846	T10001	India	2.2.2	-	gyrA-S83F	-	IncFIB(pHCM2)	Delhi	2018	SEFI	2018-04-18
ERR4790864	T10002	India	2.2.2	-	gyrA-S83F	-	-	Delhi	2018	SEFI	2018-04-18
ERR4790715	T10003	India	4.3.1.2	-	gyrA-S83Y	-	IncY	Delhi	2018	SEFI	2018-04-18
ERR4790732	T10004	India	4.3.1.2	-	gyrA-S83F,gyrA-D87N,parC-S80I	-	-	Delhi	2018	SEFI	2018-04-19
ERR4992655	T10005	India	2.2.2	-	gyrA-S83F	-	IncFIB(pHCM2)	Delhi	2018	SEFI	2018-04-19
ERR4992673	T10006	India	4.3.1.2	dfrA15,sul1,tetA	gyrA-S83F,gyrA-D87N,parC-S80I	-	IncN	Delhi	2018	SEFI	-
ERR4790762	T10008	India	2.2	-	gyrA-S83F	-	-	Delhi	2018	SEFI	2018-04-24
ERR4992783	T10010	India	4.3.1	-	gyrA-S83Y	-	-	Delhi	2018	SEFI	2018-04-25
ERR4992766	T10011	India	2.5	-	gyrA-S83F	-	IncFIB(pHCM2)	Delhi	2018	SEFI	2018-04-25
ERR4790778	T10012	India	2.2.1	-	gyrA-S83F	-	-	Delhi	2018	SEFI	2018-04-25
ERR4992791	T10013	India	2.5	-	gyrA-S83F	-	IncFIB(pHCM2)	Delhi	2018	SEFI	2018-04-26
ERR4992815	T10014	India	4.3.1.2	dfrA15,sul1,tetA	gyrA-S83F,parC-S80I	-	IncN	Delhi	2018	SEFI	2018-04-27
ERR4992680	T10015	India	3.3.1	-	gyrA-S83F	-	-	Delhi	2018	SEFI	2018-04-27
ERR4790797	T10016	India	2.5	-	gyrA-S83F	-	-	Delhi	2018	SEFI	2018-05-01
ERR4790812	T10017	India	2.5	-	gyrA-S83F	-	IncFIB(pHCM2)	Delhi	2018	SEFI	2018-05-01
ERR4790790	T10018	India	2.5	-	gyrA-S83F	-	IncFIB(pHCM2)	Delhi	2018	SEFI	2018-05-01
ERR4790809	T10019	India	4.3.1	-	gyrA-S83Y	-	-	Delhi	2018	SEFI	2018-05-03
ERR4790831	T10020	India	4.3.1	-	gyrA-S83Y	-	-	Delhi	2018	SEFI	2018-05-03
ERR4790848	T10021	India	3.3.2	-	gyrA-S83Y	-	-	Delhi	2018	SEFI	2018-05-03
ERR4992748	T10023	India	2.5	-	gyrA-S83F	-	IncFIB(pHCM2)	Delhi	2018	SEFI	2018-05-04
ERR4790825	T10024	India	4.3.1.2	-	gyrA-S83F,parC-S80I	-	-	Delhi	2018	SEFI	2018-05-04
ERR4790840	T10025	India	4.3.1.2	-	gyrA-S83F,gyrA-D87N,parC-S80I	-	-	Delhi	2018	SEFI	2018-05-06
ERR4790857	T10026	India	4.3.1.2	-	gyrA-S83F,gyrA-D87N,parC-S80I	-	-	Delhi	2018	SEFI	2018-05-05
ERR4790680	T10028	India	4.3.1.2	-	gyrA-S83F,gyrA-D87N,parC-S80I	-	-	Delhi	2018	SEFI	2018-05-07
ERR4790717	T10030	India	2.5	-	gyrA-S83F	-	IncFIB(pHCM2)	Delhi	2018	SEFI	2018-05-10
ERR4790734	T10031	India	4.3.1.2	-	gyrA-S83F,parC-E84G	-	IncFIB(pHCM2)	Delhi	2018	SEFI	2018-05-10
ERR4790792	T10032	India	4.3.1.2	-	gyrA-S83F,parC-S80I	-	-	Delhi	2018	SEFI	2018-05-11
ERR4992730	T10033	India	4.3.1.2	-	gyrA-S83F,gyrA-D87N,parC-S80I	-	-	Delhi	2018	SEFI	2018-05-11
ERR4790811	T10034	India	4.3.1	blaTEM-1,catA1,dfrA7,sul1,sul2	gyrA-S83Y	-	-	Delhi	2018	SEFI	2018-05-12
ERR4790827	T10035	India	4.3.1.2	-	gyrA-S83Y	-	-	Delhi	2018	SEFI	2018-05-12
ERR4790843	T10036	India	2.2.2	-	gyrA-S83F	-	IncFIB(pHCM2)	Delhi	2018	SEFI	2018-05-12
ERR4790859	T10037	India	2.2.2	-	gyrA-S83F	-	IncFIB(pHCM2)	Delhi	2018	SEFI	2018-05-14
ERR4790682	T10038	India	2.5	-	gyrA-S83F	-	IncFIB(pHCM2)	Delhi	2018	SEFI	2018-05-15
ERR4790700	T10039	India	4.3.1.2	-	gyrA-S83F,gyrA-D87N,parC-S80I	-	-	Delhi	2018	SEFI	2018-05-15
ERR4790718	T10040	India	2.2.2	-	gyrA-S83F	-	IncFIB(pHCM2)	Delhi	2018	SEFI	2018-05-16
ERR4790736	T10041	India	4.3.1.2	dfrA15,sul1,tetA	gyrA-S83F,parC-S80I	-	IncN	Delhi	2018	SEFI	2018-05-17
ERR4790794	T10042	India	4.3.1.2	dfrA15,sul1,tetA	gyrA-S83F,parC-S80I	-	IncN	Delhi	2018	SEFI	2018-05-17
ERR4790813	T10043	India	4.3.1.2	-	gyrA-S83F,gyrA-D87N,parC-S80I	-	-	Delhi	2018	SEFI	2018-05-18
ERR4790828	T10044	India	4.3.1.2	-	gyrA-S83F,gyrA-D87N,parC-S80I	-	-	Delhi	2018	SEFI	2018-05-18
ERR4790845	T10045	India	2.2.2	-	gyrA-S83F	-	IncFIB(pHCM2)	Delhi	2018	SEFI	2018-05-18
ERR4790861	T10046	India	2.2.2	-	gyrA-S83F	-	IncFIB(pHCM2)	Delhi	2018	SEFI	2018-05-18
ERR4790684	T10047	India	4.3.1.2	-	gyrA-S83Y	-	-	Delhi	2018	SEFI	2018-05-19
ERR4790702	T10048	India	3.3.1	-	gyrA-S83F	-	-	Delhi	2018	SEFI	2018-05-18
ERR4790720	T10049	India	4.3.1.2	-	gyrA-S83F,parC-S80I	-	-	Delhi	2018	SEFI	2018-05-21
ERR4790738	T10050	India	2.5	-	gyrA-S83F	-	IncFIB(pHCM2)	Delhi	2018	SEFI	2018-05-22
ERR4790796	T10052	India	4.3.1.2	-	gyrA-S83F,gyrA-D87N,parC-S80I	-	-	Delhi	2018	SEFI	2018-05-23
ERR4790673	T10053	India	4.3.1.2	-	gyrA-S83F	-	-	Delhi	2018	SEFI	2018-05-24
ERR4790674	T10057	India	2.2.2	-	gyrA-S83F	-	-	Delhi	2018	SEFI	2018-05-29
ERR4790847	T10060	India	4.3.1.2	-	gyrA-S83F,gyrA-D87N,parC-S80I	-	-	Delhi	2018	SEFI	2018-06-05
ERR5201207	T10061	India	4.3.1.2	-	gyrA-S83F,gyrA-D87N,parC-S80I	-	-	Delhi	2018	SEFI	2018-06-05
ERR5201006	T10062	India	4.3.1.2	-	gyrA-S83F,gyrA-D87N,parC-S80I	-	-	Delhi	2018	SEFI	2018-06-05
ERR5201344	T10063	India	4.3.1.2	-	gyrA-S83F,gyrA-D87N,parC-S80I	-	-	Delhi	2018	SEFI	2018-06-05
ERR5201192	T10064	India	4.3.1	blaTEM-1,catA1,dfrA7,sul1,sul2	gyrA-S83Y	-	-	Delhi	2018	SEFI	2018-06-06
ERR5201261	T10066	India	4.3.1.2	-	gyrA-S83F,gyrA-D87N,parC-S80I	-	-	Delhi	2018	SEFI	2018-06-06
ERR5201342	T10068	India	4.3.1.2	-	gyrA-S83F,gyrA-D87N,parC-S80I	-	-	Delhi	2018	SEFI	2018-06-06
ERR5201302	T10070	India	4.3.1.1	blaTEM-1,catA1,dfrA7,sul1,sul2	gyrA-S83Y	-	-	Delhi	2018	SEFI	2018-06-09
ERR5201298	T10073	India	4.3.1.1	-	gyrA-S83Y	-	IncFIB(pHCM2)	Delhi	2018	SEFI	2018-06-11
ERR5201225	T10074	India	4.3.1.2	-	gyrA-S83F,parC-S80I	-	-	Delhi	2018	SEFI	2018-06-13
ERR5201103	T10075	India	4.3.1.2	-	gyrA-S83F,gyrA-D87N,parC-S80I	-	-	Delhi	2018	SEFI	2018-06-14
ERR5201097	T10076	India	2.2.2	-	gyrA-S83F	-	IncFIB(pHCM2)	Delhi	2018	SEFI	2018-06-18
ERR5201004	T10079	India	2.2.2	-	gyrA-S83F	-	IncFIB(pHCM2)	Delhi	2018	SEFI	2018-06-20
ERR5201086	T10080	India	4.3.1.2	-	gyrA-S83F,gyrA-D87N,parC-S80I	-	-	Delhi	2018	SEFI	2018-06-20
ERR5201091	T10081	India	2.2.2	-	gyrA-S83F	-	IncFIB(pHCM2)	Delhi	2018	SEFI	2018-06-21
ERR5200871	T10082	India	4.3.1.2	-	gyrA-S83F,gyrA-D87N,parC-S80I	-	-	Delhi	2018	SEFI	2018-06-21
ERR5200974	T10083	India	4.3.1.2	-	gyrA-S83F,parC-S80I	-	-	Delhi	2018	SEFI	2018-06-22
ERR5201206	T10084	India	4.3.1.2	-	gyrA-S83Y	-	-	Delhi	2018	SEFI	2018-06-22
ERR5201172	T10085	India	4.3.1.2	-	gyrA-S83F,gyrA-D87N,parC-S80I	-	-	Delhi	2018	SEFI	2018-06-22
ERR5201356	T10087	India	2.5	-	gyrA-S83F	-	IncFIB(pHCM2)	Delhi	2018	SEFI	2018-06-23
ERR5201149	T10088	India	3.3	-	gyrA-S83F,parC-S80I	-	-	Delhi	2018	SEFI	2018-06-23
ERR5200902	T10092	India	4.3.1	-	gyrA-S83Y	-	-	Delhi	2018	SEFI	2018-07-02
ERR5201088	T10093	India	4.3.1.2	-	gyrA-S83Y	-	-	Delhi	2018	SEFI	2018-07-02
ERR5201030	T10094	India	4.3.1.2	-	gyrA-S83Y	-	-	Delhi	2018	SEFI	2018-07-03
ERR5201074	T10096	India	4.3.1.2	-	gyrA-S83F,parC-E84G	-	IncFIB(pHCM2)	Delhi	2018	SEFI	2018-07-03
ERR5201223	T10097	India	4.3.1.2	-	gyrA-S83F	-	-	Delhi	2018	SEFI	2018-07-03
ERR5201027	T10099	India	4.3.1.2	-	gyrA-S83F	-	-	Delhi	2018	SEFI	2018-07-05
ERR5201253	T10100	India	2.2.2	-	gyrA-S83F	-	IncFIB(pHCM2)	Delhi	2018	SEFI	2018-07-05
ERR5201028	T10101	India	2.2.2	-	gyrA-S83F	-	IncFIB(pHCM2)	Delhi	2018	SEFI	2018-07-07
ERR5201102	T10102	India	2.2.2	-	gyrA-S83F	-	IncFIB(pHCM2)	Delhi	2018	SEFI	2018-07-07
ERR5201238	T10103	India	4.3.1.2	-	gyrA-S83F,gyrA-D87N,parC-S80I	-	-	Delhi	2018	SEFI	2018-07-09
ERR5200875	T10105	India	4.3.1.2	-	gyrA-S83F	-	-	Delhi	2018	SEFI	2018-07-10
ERR5201237	T10106	India	4.3.1.2	-	gyrA-S83F	-	-	Delhi	2018	SEFI	2018-07-12
ERR5200965	T10107	India	2.2	-	gyrA-S83F	-	-	Delhi	2018	SEFI	2018-07-13
ERR5201173	T10108	India	2.2.2	-	gyrA-S83F	-	IncFIB(pHCM2)	Delhi	2018	SEFI	2018-07-14
ERR5200886	T10109	India	2.2	-	gyrA-S83F	-	-	Delhi	2018	SEFI	2018-07-14
ERR5200970	T10112	India	2.5	-	gyrA-S83F	-	IncFIB(pHCM2)	Delhi	2018	SEFI	2018-07-16
ERR5201016	T10113	India	4.3.1.1	blaTEM-1,sul2	gyrA-S83Y	-	-	Delhi	2018	SEFI	2018-07-16
ERR5201287	T10115	India	2.2.2	-	gyrA-S83F	-	IncFIB(pHCM2)	Delhi	2018	SEFI	2018-07-18
ERR5200997	T10116	India	2.2.2	-	gyrA-S83F	-	IncFIB(pHCM2)	Delhi	2018	SEFI	2018-07-18
ERR5201277	T10117	India	2.2.2	-	gyrA-S83F	-	IncFIB(pHCM2)	Delhi	2018	SEFI	2018-07-19
ERR5201304	T10118	India	4.3.1.2	-	gyrA-S83Y	-	-	Delhi	2018	SEFI	2018-07-19
ERR5201159	T10120	India	4.3.1	-	gyrA-S83Y	-	-	Delhi	2018	SEFI	2018-07-19
ERR5201050	T10121	India	4.3.1.1	blaTEM-1,catA1,dfrA7,sul1,sul2	gyrA-S83Y	-	IncFIB(pHCM2)	Delhi	2018	SEFI	2018-07-23
ERR5201121	T10122	India	4.3.1.1	blaTEM-1,catA1,dfrA7,sul1	gyrA-S83Y	-	IncFIB(pHCM2)	Delhi	2018	SEFI	2018-07-23
ERR5201170	T10123	India	3.3	-	gyrA-S83F	-	IncFIB(pHCM2)	Delhi	2018	SEFI	2018-07-23
ERR5201224	T10126	India	4.3.1.2	-	gyrA-S83Y	-	-	Delhi	2018	SEFI	2018-07-24
ERR5201227	T10127	India	4.3.1.1	-	gyrA-S83Y	-	IncFIB(pHCM2)	Delhi	2018	SEFI	2018-07-25
ERR5200898	T10128	India	3.3.1	-	gyrA-S83F	-	-	Delhi	2018	SEFI	2018-07-27
ERR5201080	T10129	India	4.3.1.2	-	gyrA-S83F,gyrA-D87N,parC-S80I	-	-	Delhi	2018	SEFI	2018-07-27
ERR5201255	T10130	India	4.3.1.2	-	gyrA-S83F,gyrA-D87N,parC-S80I	-	-	Delhi	2018	SEFI	2018-07-28
ERR5201318	T10131	India	4.3.1	-	gyrA-S83Y	-	-	Delhi	2018	SEFI	2018-07-28
ERR5201146	T10132	India	4.3.1.2	-	gyrA-S83F,gyrA-D87N,parC-S80I	-	-	Delhi	2018	SEFI	2018-07-30
ERR5201063	T10133	India	4.3.1	-	gyrA-S83Y	-	-	Delhi	2018	SEFI	2018-07-30
ERR5201057	T10134	India	4.3.1	-	gyrA-S83Y	-	-	Delhi	2018	SEFI	2018-08-01
ERR5201205	T10136	India	2.2.2	-	gyrA-S83F	-	IncFIB(pHCM2)	Delhi	2018	SEFI	2018-08-03
ERR5200880	T10139	India	2.5	-	gyrA-S83F	-	IncFIB(pHCM2)	Delhi	2018	SEFI	2018-08-07
ERR5201096	T10140	India	4.3.1.1	-	gyrA-S83F	-	-	Delhi	2018	SEFI	2018-08-08
ERR5201012	T10141	India	4.3.1.2	-	gyrA-S83F,gyrA-D87N,parC-S80I	-	-	Delhi	2018	SEFI	2018-08-08
ERR5201059	T10142	India	2.5	-	gyrA-S83F	-	IncFIB(pHCM2)	Delhi	2018	SEFI	2018-05-17
ERR5200896	T10143	India	2.2.2	-	gyrA-S83F	-	IncFIB(pHCM2)	Delhi	2018	SEFI	2018-08-13
ERR5201231	T10175	India	2.2.2	blaTEM-1,catA1,sul2	gyrA-S83F	-	IncFIB(pHCM2)	Delhi	2018	SEFI	2018-09-24
ERR5201136	T10209	India	4.3.1.1	blaTEM-1,catA1,dfrA7,sul1,sul2	gyrA-S83Y	-	IncFIB(pHCM2)	Delhi	2018	SEFI	2018-09-24
ERR5201186	T10219	India	4.3.1.1	blaTEM-1,catA1,dfrA7,sul1,sul2	gyrA-S83Y	-	IncFIB(pHCM2)	Delhi	2018	SEFI	2018-09-24
ERR5201257	T10227	India	4.3.1.1	blaTEM-1,catA1,dfrA7,sul1,sul2	gyrA-S83Y	-	IncFIB(pHCM2)	Delhi	2018	SEFI	2018-09-24
ERR5201322	T10255	India	4.3.1.1	blaTEM-1,catA1,dfrA7,sul1,sul2	gyrA-S83Y	-	IncFIB(pHCM2)	Delhi	2019	SEFI	2018-09-24
ERR5201256	T10259	India	4.3.1	blaTEM-1,catA1,dfrA7,sul1,sul2	gyrA-S83Y	-	-	Delhi	2019	SEFI	2019-01-09
ERR5201242	T10292	India	4.3.1	-	gyrA-S83Y	-	-	Delhi	2019	SEFI	2019-02-25
ERR5201041	T10308	India	4.3.1.1	blaTEM-1,catA1,dfrA7,sul1,sul2	gyrA-S83Y	-	IncFIB(pHCM2)	Delhi	2019	SEFI	2019-02-25
ERR5200971	T10313	India	4.3.1.1	blaTEM-1,catA1,dfrA7,sul1,sul2	gyrA-S83Y	-	IncFIB(pHCM2)	Delhi	2019	SEFI	2019-02-25
ERR4790758	U10049	India	4.3.1.2	-	gyrA-S83F	-	-	Ragunathpur	2018	SEFI	2018-03-29
ERR4790775	U10239	India	2.2.4	-	gyrA-S83F	-	-	Majhariya	2018	SEFI	2018-07-24
ERR5200935	U10468	India	4.3.1	-	gyrA-S83Y	-	-	Raxaul Town	2018	SEFI	2018-10-22
ERR5201226	U10719	India	4.3.1.2	-	gyrA-S83F,gyrA-D87N,parC-S80I	-	-	Jakiyari	2019	SEFI	2019-03-02
ERR5201292	U10973	India	2.5	-	gyrA-S83F	-	IncFIB(pHCM2)	Dhangarhwa	2019	SEFI	2019-06-16
ERR5201083	U10984	India	4.3.1.1	-	gyrA-S83Y	-	-	Kaurihar	2019	SEFI	2019-06-20
ERR4634521	V10020	India	4.3.1.2	-	gyrA-S83F	-	-	Vellore	2017	SEFI	2017-05-04
ERR4634490	V10048	India	4.3.1.2	-	gyrA-S83F	-	-	Vellore	2017	SEFI	2017-12-10
ERR4634527	V10101	India	4.3.1.2	-	gyrA-S83F	-	-	Vellore	2017	SEFI	2017-03-11
ERR4790661	V10102	India	4.3.1.2	-	gyrA-S83F	-	-	Vellore	2017	SEFI	2017-10-30
ERR4634545	V10107	India	4.3.1.2	-	gyrA-S83F	-	-	Vellore	2017	SEFI	2017-11-16
ERR6118075	V10126	India	4.3.1.1	-	gyrA-S83Y	-	-	Vellore	2019	SEFI	2019-10-09
ERR4634580	V10211	India	4.3.1.2	-	gyrA-S83F	-	-	Vellore	2017	SEFI	2017-11-02
ERR4790739	V10217	India	4.3.1.2	-	gyrA-S83F	-	-	Vellore	2018	SEFI	2018-11-30
ERR4790771	V10228	India	4.3.1.1	-	gyrA-S83Y	-	-	Vellore	2018	SEFI	2018-05-30
ERR4634535	V10245	India	4.3.1.2	-	gyrA-S83F	-	-	Vellore	2017	SEFI	2017-04-11
ERR6118076	V10245_R	India	4.3.1.1	-	gyrA-S83Y	-	-	Vellore	2019	SEFI	2019-12-10
ERR4634513	V10250	India	4.3.1.2	-	gyrA-S83F	-	-	Vellore	2017	SEFI	2017-10-17
ERR6118077	V11013	India	4.3.1.2	-	gyrA-S83Y	-	p0111	Vellore	2019	SEFI	2019-08-31
ERR4634501	V11027	India	4.3.1.2	-	gyrA-S83F	-	-	Vellore	2017	SEFI	2017-11-08
ERR4634491	V11030	India	4.3.1.2	-	gyrA-S83F	-	-	Vellore	2017	SEFI	2017-06-11
ERR4790662	V11036	India	4.3.1.2	-	gyrA-S83F	-	-	Vellore	2017	SEFI	2017-12-09
ERR4634514	V11037	India	4.3.1.2	-	gyrA-S83F	-	-	Vellore	2017	SEFI	2017-07-11
ERR4634508	V11038	India	4.3.1.2	-	gyrA-S83F	-	-	Vellore	2017	SEFI	2017-07-11
ERR6118078	V11052	India	4.3.1.2	-	gyrA-S83F	-	-	Vellore	2019	SEFI	2019-05-14
ERR6118079	V11053	India	4.3.1.2	-	gyrA-S83F	-	-	Vellore	2019	SEFI	2019-06-14
ERR6118080	V11054	India	4.3.1.2	-	gyrA-S83F	-	-	Vellore	2019	SEFI	2019-06-15
ERR4790703	V11058	India	4.3.1.2	-	gyrA-S83F	-	-	Vellore	2018	SEFI	2018-12-06
ERR6118081	V11094	India	4.3.1.2	-	gyrA-S83F	-	-	Vellore	2019	SEFI	2019-06-03
ERR6118082	V11154	India	4.3.1.2	-	gyrA-S83F	-	-	Vellore	2019	SEFI	2019-05-22
ERR6118083	V11187	India	4.3.1.2	-	gyrA-S83Y	-	p0111	Vellore	2019	SEFI	2019-02-09
ERR6184154	V11209	India	4.3.1.2	-	gyrA-S83F	-	-	Vellore	-	SEFI	-
ERR4634520	V11233	India	4.3.1.2	-	gyrA-S83F	-	-	Vellore	2017	SEFI	2017-08-11
ERR4634554	V11235	India	4.3.1.2	-	gyrA-S83F	-	-	Vellore	2017	SEFI	2017-11-20
ERR6118084	V11261	India	4.3.1.2	-	gyrA-S83Y	-	p0111	Vellore	2019	SEFI	2019-04-09
ERR6118085	V11270	India	4.3.1.2	-	gyrA-S83Y	-	p0111	Vellore	2019	SEFI	19/08/2019
ERR4634553	V11287	India	4.3.1.2	-	gyrA-S83F	-	-	Vellore	2017	SEFI	2017-06-11
ERR4634538	V11297	India	4.3.1.2	-	gyrA-S83F	-	-	Vellore	2017	SEFI	2017-08-21
ERR6118086	V11326	India	4.3.1.2	-	gyrA-S83Y	-	p0111	Vellore	2019	SEFI	2019-08-30
ERR6184157	V11358	India	4.3.1.2	-	gyrA-S83Y	-	p0111	Vellore	-	SEFI	-
ERR4634500	V12033	India	4.3.1.2	-	gyrA-S83Y	-	-	Vellore	2017	SEFI	2017-06-03
ERR4634496	V12165	India	4.3.1.2	-	gyrA-S83F	-	-	Vellore	2017	SEFI	2017-09-25
ERR6118087	V13009	India	4.3.1.2	-	gyrA-S83F	-	-	Vellore	2019	SEFI	2019-06-04
ERR4790752	V13024	India	4.3.1.2	-	gyrA-S83F	-	-	Vellore	2018	SEFI	2018-07-05
ERR4634510	V13025	India	4.3.1.2	-	gyrA-S83F	-	-	Vellore	2017	SEFI	2017-08-17
ERR6118088	V13029	India	4.3.1.2	-	gyrA-S83F	-	-	Vellore	2017	SEFI	2017-08-17
ERR6184155	V13052	India	4.3.1.2	-	gyrA-S83F	-	-	Vellore	2019	SEFI	2019-05-22
ERR4790716	V13056	India	4.3.1.2	-	gyrA-S83F	-	-	Vellore	-	SEFI	-
ERR4634492	V13083	India	4.3.1.2	-	gyrA-S83F	-	-	Vellore	2018	SEFI	2018-05-04
ERR6118089	V13101	India	4.3.1.2	-	gyrA-S83Y	-	-	Vellore	2017	SEFI	2017-02-14
ERR6118090	V13115	India	4.3.1.2	-	gyrA-S83F	-	-	Vellore	2019	SEFI	2019-06-06
ERR4790735	V13120	India	4.3.1.2	-	gyrA-S83F	-	-	Vellore	2018	SEFI	2018-01-27
ERR6118091	V13121	India	4.3.1.2	-	gyrA-S83F	-	-	Vellore	2018	SEFI	2018-05-04
ERR6118092	V13176	India	4.3.1.2	-	gyrA-S83Y	-	p0111	Vellore	2019	SEFI	2019-02-16
ERR6118093	V13189	India	4.3.1.2	-	gyrA-S83F	-	-	Vellore	2019	SEFI	2019-05-16
ERR6118094	V13190	India	4.3.1.2	-	gyrA-S83F	-	-	Vellore	2019	SEFI	2019-05-22
ERR4634526	V13206	India	4.3.1.2	-	gyrA-S83Y	-	p0111	Vellore	2019	SEFI	2019-06-17
ERR4634506	V13207	India	4.3.1.2	-	gyrA-S83F	-	-	Vellore	2017	SEFI	2017-10-19
ERR6118095	V13208	India	4.3.1.2	-	gyrA-S83F	-	-	Vellore	2017	SEFI	2017-10-17
ERR4634583	V13213	India	4.3.1.2	-	gyrA-S83Y	-	p0111	Vellore	2019	SEFI	2019-06-17
ERR4634525	V13232	India	4.3.1.2	-	gyrA-S83F	-	-	Vellore	2017	SEFI	2017-05-25
ERR6118096	V13248	India	4.3.1.2	-	gyrA-S83F	-	-	Vellore	2017	SEFI	2017-10-07
ERR6118097	V13263	India	4.3.1.2	-	gyrA-S83F	-	-	Vellore	2019	SEFI	2019-08-20
ERR6118098	V13264	India	4.3.1.2	-	gyrA-S83F	-	-	Vellore	2019	SEFI	2019-08-26
ERR4634537	V13307	India	4.3.1.2	-	gyrA-S83F	-	-	Vellore	2019	SEFI	2019-05-14
ERR6118099	V14032	India	4.3.1.2	-	gyrA-S83F	-	-	Vellore	2017	SEFI	2017-05-15
ERR4634574	V14044	India	4.3.1.2	-	gyrA-S83Y	-	p0111	Vellore	2019	SEFI	2019-04-29
ERR4634550	V14064	India	4.3.1.2	-	gyrA-S83F	-	-	Vellore	2018	SEFI	2018-08-16
ERR6118100	V14116	India	4.3.1.2	-	gyrA-S83F	-	-	Vellore	2017	SEFI	2017-09-20
ERR6118101	V14126	India	4.3.1.2	-	gyrA-S83F	-	-	Vellore	2019	SEFI	2019-05-15
ERR6118102	V14127	India	4.3.1.2	-	gyrA-S83F	-	-	Vellore	2019	SEFI	2019-05-20
ERR6118103	V14149	India	4.3.1.2	-	gyrA-S83F	-	-	Vellore	2019	SEFI	2019-06-24
ERR6118104	V14175	India	4.3.1.2	-	gyrA-S83F	-	-	Vellore	2019	SEFI	2019-04-28
ERR6118105	V14178	India	4.3.1.2	-	gyrA-S83F	-	-	Vellore	2019	SEFI	2019-05-13
ERR6118106	V14267	India	4.3.1.1	-	gyrA-S83Y	-	-	Vellore	2019	SEFI	2019-10-18
ERR4992824	V14278	India	4.3.1.2	-	gyrA-S83F	-	-	Vellore	2019	SEFI	2019-06-12
ERR4634551	V15047	India	4.3.1.2	-	gyrA-S83Y	-	-	Vellore	2017	SEFI	2017-10-10
ERR6184517	V15121	India	4.3.1.2	-	gyrA-S83F	-	-	Vellore	-	SEFI	-
ERR6118107	V15133	India	4.3.1.2	-	gyrA-S83F	-	-	Vellore	2019	SEFI	2019-04-16
ERR4634555	V15160	India	4.3.1.2	-	gyrA-S83F	-	-	Vellore	2018	SEFI	2018-02-24
ERR6118108	V15164	India	4.3.1.2	-	gyrA-S83F	-	-	Vellore	2019	SEFI	2019-06-20
ERR6118109	V15170	India	4.3.1.2	-	gyrA-S83F	-	-	Vellore	2019	SEFI	2019-05-15
ERR4992768	V15176	India	4.3.1.2	-	gyrA-S83F	-	-	Vellore	2017	SEFI	2017-06-13
ERR6118110	V15176_R	India	4.3.1.2	-	gyrA-S83F	-	-	Vellore	2019	SEFI	2019-04-29
ERR4634534	V15204	India	4.3.1.2	-	gyrA-S83F	-	-	Vellore	2017	SEFI	2017-10-24
ERR6118111	V15208	India	4.3.1.2	-	gyrA-S83Y	-	p0111	Vellore	2019	SEFI	2019-03-09
ERR4823026	V15209	India	4.3.1.2	-	gyrA-S83F	-	-	Vellore	2017	SEFI	2017-08-29
ERR6118112	V15229	India	4.3.1.2	-	gyrA-S83Y	-	p0111	Vellore	2019	SEFI	2019-02-16
ERR4634519	V15252	India	4.3.1.2	-	gyrA-S83F	-	-	Vellore	2017	SEFI	2017-10-19
ERR6118113	V15306	India	4.3.1.2	-	gyrA-S83F	-	-	Vellore	2019	SEFI	2019-04-24
ERR6118114	V15311	India	4.3.1.2	-	gyrA-S83F	-	-	Vellore	2019	SEFI	2019-05-20
ERR6118115	V15322	India	4.3.1.2	-	gyrA-S83Y	-	p0111	Vellore	2019	SEFI	2019-02-24
ERR6118116	V15341	India	4.3.1.2	-	gyrA-S83Y	-	p0111	Vellore	2019	SEFI	2019-02-13
ERR4790754	V15360	India	4.3.1.2	-	gyrA-S83F	-	-	Vellore	2018	SEFI	2018-06-29
ERR6118117	V15362	India	4.3.1.2	-	gyrA-S83F	-	-	Vellore	2019	SEFI	2019-05-23
ERR6118118	V16053	India	4.3.1.2	-	gyrA-S83F	-	-	Vellore	2019	SEFI	2019-05-11
ERR6118119	V16062	India	4.3.1.2	-	gyrA-S83F	-	-	Vellore	2019	SEFI	2019-05-03
ERR6118120	V16065	India	4.3.1.2	-	gyrA-S83F	-	-	Vellore	2017	SEFI	2017-05-19
ERR4634517	V16100	India	4.3.1.2	-	gyrA-S83F	-	-	Vellore	2017	SEFI	2017-09-02
ERR6118121	V16122	India	4.3.1.2	-	gyrA-S83F	-	-	Vellore	2019	SEFI	2019-05-13
ERR4992750	V16128	India	4.3.1.2	-	gyrA-S83F	-	-	Vellore	2017	SEFI	2017-08-17
ERR6118122	V16160	India	4.3.1.2	-	gyrA-S83F	-	-	Vellore	2019	SEFI	2019-07-23
ERR4790672	V16170	India	4.3.1.2	-	gyrA-S83F	-	-	Vellore	2018	SEFI	2018-07-06
ERR6118123	V16183	India	4.3.1.2	-	gyrA-S83F	-	-	Vellore	2019	SEFI	2019-05-02
ERR4634518	V16265	India	4.3.1.2	-	gyrA-S83F	-	-	Vellore	2017	SEFI	2017-10-02
ERR4634542	V16266	India	4.3.1.2	-	gyrA-S83F	-	-	Vellore	2017	SEFI	2017-10-09
V16293	V16293	India	4.3.1.2	-	gyrA-S83F	-	-	Vellore	-	SEFI	-
ERR6118124	V16298	India	4.3.1.2	-	gyrA-S83F	-	-	Vellore	2019	SEFI	2019-06-17
ERR6118125	V16299	India	4.3.1.2	-	gyrA-S83F	-	-	Vellore	2019	SEFI	2019-06-19
ERR4634564	V16348	India	4.3.1.2	-	gyrA-S83F	-	-	Vellore	2018	SEFI	2018-03-21
ERR4634502	V17012	India	4.3.1.2	-	gyrA-S83F	-	-	Vellore	2017	SEFI	2017-08-28
ERR4634528	V17031	India	4.3.1.2	-	gyrA-S83F	-	-	Vellore	2017	SEFI	2017-11-09
ERR4790665	V17056	India	4.3.1.2	-	gyrA-S83F	-	-	Vellore	2017	SEFI	2017-08-17
ERR4634547	V17057	India	4.3.1.2	-	gyrA-S83F	-	-	Vellore	2017	SEFI	2017-08-23
ERR6118126	V17067	India	4.3.1.2	-	gyrA-S83F	-	-	Vellore	2019	SEFI	2019-10-08
ERR4790664	V17072	India	4.3.1.2	-	gyrA-S83F	-	-	Vellore	2017	SEFI	2017-11-01
ERR6118127	V17108	India	4.3.1.2	-	gyrA-S83F	-	-	Vellore	2019	SEFI	2019-10-07
ERR6118128	V17133	India	4.3.1.2	-	gyrA-S83Y	-	p0111	Vellore	2019	SEFI	2019-06-18
ERR6118129	V17135	India	4.3.1.2	-	gyrA-S83Y	-	p0111	Vellore	2019	SEFI	2019-06-18
ERR6118130	V17327	India	4.3.1.2	-	gyrA-S83F	-	-	Vellore	2019	SEFI	2019-04-24
ERR6118131	V17349	India	4.3.1.2	-	gyrA-S83Y	-	p0111	Vellore	2019	SEFI	2019-02-13
ERR6118132	V18014	India	4.3.1.2	-	gyrA-S83F	-	-	Vellore	2017	SEFI	2017-09-30
ERR4790685	V18025	India	4.3.1.2	-	gyrA-S83F	-	-	Vellore	2018	SEFI	2018-01-10
ERR4634505	V18031	India	4.3.1.2	-	gyrA-S83F	-	-	Vellore	2017	SEFI	2017-09-27
ERR4634509	V18092	India	4.3.1.1	-	-	-	-	Vellore	2017	SEFI	2017-03-15
ERR4634511	V18112	India	4.3.1.2	-	gyrA-S83F	-	-	Vellore	2017	SEFI	2017-08-28
ERR6118133	V18127	India	4.3.1.2	-	gyrA-S83F	-	-	Vellore	2019	SEFI	2019-04-09
ERR4634557	V18156	India	4.3.1.2	-	gyrA-S83F	-	-	Vellore	2018	SEFI	2018-07-20
ERR6118134	V18156_R	India	4.3.1.2	-	gyrA-S83F	-	-	Vellore	2019	SEFI	2019-10-09
ERR6118135	V18209	India	4.3.1.2	-	gyrA-S83F	-	-	Vellore	2019	SEFI	2019-04-11
ERR4634586	V18266	India	4.3.1.2	-	gyrA-S83F	-	-	Vellore	2018	SEFI	2018-08-18
ERR4790721	V18303	India	4.3.1.2	-	gyrA-S83F	-	-	Vellore	2018	SEFI	2018-11-22
ERR4790666	V19019	India	4.3.1.2	-	gyrA-S83F	-	-	Vellore	2017	SEFI	2017-09-13
ERR6118136	V19022	India	4.3.1.2	-	gyrA-S83F	-	-	Vellore	2019	SEFI	2019-07-15
ERR4634546	V19152	India	4.3.1.2	-	gyrA-S83F	-	-	Vellore	2017	SEFI	2017-05-17
ERR4634572	V19166	India	4.3.1.2	-	gyrA-S83F	-	-	Vellore	2018	SEFI	2018-04-02
ERR6118137	V19211	India	4.3.1.2	-	gyrA-S83F	-	-	Vellore	2019	SEFI	2019-10-17
ERR6118138	V19241	India	4.3.1.2	-	gyrA-S83F	-	-	Vellore	2019	SEFI	2019-09-16
ERR6118139	V19242	India	4.3.1.2	-	gyrA-S83F	-	-	Vellore	2019	SEFI	2019-08-31
ERR6118140	V19256	India	4.3.1.2	-	gyrA-S83F	-	-	Vellore	2019	SEFI	2019-10-04
ERR4634493	V19299	India	4.3.1.2	-	gyrA-S83F	-	-	Vellore	2017	SEFI	2017-08-07
ERR4790737	V20050	India	4.3.1.2	-	gyrA-S83F	-	-	Vellore	2018	SEFI	2018-06-27
ERR6118141	V20200	India	4.3.1.2	-	gyrA-S83F	-	-	Vellore	2019	SEFI	2019-06-29
ERR6118142	V20296	India	4.3.1.2	-	gyrA-S83F	-	-	Vellore	2019	SEFI	2019-06-17
ERR4634543	V22001	India	4.3.1.2	-	gyrA-S83F	-	-	Vellore	2017	SEFI	2017-10-27
ERR4790719	V22006	India	4.3.1.2	-	gyrA-S83F	-	-	Vellore	2018	SEFI	2018-06-16
ERR4790663	V22010	India	4.3.1.2	-	gyrA-S83F	-	-	Vellore	2017	SEFI	2017-09-27
ERR4634504	V22011	India	4.3.1.2	-	gyrA-S83F	-	-	Vellore	2017	SEFI	2017-09-11
ERR6118143	V22017	India	4.3.1.2	-	gyrA-S83F	-	-	Vellore	2019	SEFI	2019-09-28
ERR4634536	V22019	India	4.3.1.2	-	gyrA-S83F,parC-S80I	-	-	Vellore	2017	SEFI	2017-11-13
ERR4790669	V22025	India	4.3.1.2	-	gyrA-S83F	-	-	Vellore	2017	SEFI	2017-08-19
ERR6118144	V22025_R	India	4.3.1.2	-	gyrA-S83F	-	-	Vellore	2019	SEFI	2019-07-13
ERR4790668	V22026	India	4.3.1.2	-	gyrA-S83F	-	-	Vellore	2017	SEFI	2017-09-02
ERR4634529	V22028	India	4.3.1.2	-	gyrA-S83F	-	-	Vellore	2017	SEFI	2017-04-08
ERR4634544	V22030	India	4.3.1.2	-	gyrA-S83F	-	-	Vellore	2017	SEFI	2017-11-06
ERR4823027	V22031	India	4.3.1.2	-	gyrA-S83F	-	-	Vellore	2017	SEFI	2017-08-29
ERR4634539	V22033	India	4.3.1.2	-	gyrA-S83F	-	-	Vellore	2017	SEFI	2017-08-31
ERR4634523	V22034	India	4.3.1.2	-	gyrA-S83F	-	-	Vellore	2017	SEFI	2017-08-29
ERR4634585	V22052	India	4.3.1.2	-	gyrA-S83F	-	-	Vellore	2017	SEFI	2017-08-24
ERR4634494	V22062	India	4.3.1.2	-	gyrA-S83F	-	-	Vellore	2017	SEFI	2017-08-28
ERR4634507	V22103	India	4.3.1.2	-	gyrA-S83F	-	-	Vellore	2017	SEFI	2017-10-31
ERR4992787	V22104	India	4.3.1.2	-	gyrA-S83F	-	-	Vellore	2017	SEFI	2017-06-21
ERR4992732	V22105	India	4.3.1.2	-	gyrA-S83F	-	-	Vellore	2017	SEFI	2017-07-20
ERR4634582	V22117	India	4.3.1.2	-	gyrA-S83F	-	-	Vellore	2018	SEFI	2018-04-16
ERR4992713	V22131	India	4.3.1.2	-	gyrA-S83F	-	-	Vellore	2017	SEFI	2017-08-24
ERR4634552	V22133	India	4.3.1.2	-	gyrA-S83F	-	-	Vellore	2017	SEFI	2017-10-30
ERR4634532	V22136	India	4.3.1.2	-	gyrA-S83F	-	-	Vellore	2017	SEFI	2017-09-15
ERR6118145	V22182	India	4.3.1.2	-	gyrA-S83F,gyrA-D87N,parC-S80I	-	-	Vellore	2019	SEFI	2019-08-23
ERR4634512	V22185	India	4.3.1.2	-	gyrA-S83F	-	-	Vellore	2017	SEFI	2017-09-02
ERR4634516	V22200	India	4.3.1.2	-	gyrA-S83F	-	-	Vellore	2017	SEFI	2017-08-29
ERR4634524	V22202	India	4.3.1.2	-	gyrA-S83F	-	-	Vellore	2017	SEFI	2017-09-13
ERR4634587	V22205	India	4.3.1.2	-	gyrA-S83F	-	-	Vellore	2017	SEFI	2017-09-01
ERR4992694	V22206	India	4.3.1.2	-	gyrA-S83F	-	-	Vellore	2017	SEFI	2017-08-25
ERR4634589	V22215	India	4.3.1.2	-	gyrA-S83F	-	-	Vellore	2017	SEFI	2017-09-07
ERR4634573	V22240	India	4.3.1.2	-	gyrA-S83F	-	-	Vellore	2018	SEFI	2018-06-02
ERR4634549	V22250	India	4.3.1.2	-	gyrA-S83F	-	-	Vellore	2017	SEFI	2017-09-07
ERR4634540	V22253	India	4.3.1.2	-	gyrA-S83F	-	-	Vellore	2017	SEFI	2017-09-04
ERR4634498	V22257	India	4.3.1.2	-	gyrA-S83F	-	-	Vellore	2017	SEFI	2017-10-31
ERR4634522	V22266	India	4.3.1.2	-	gyrA-S83F	-	-	Vellore	2017	SEFI	2017-08-18
ERR4992777	V22267	India	4.3.1.2	-	gyrA-S83F	-	-	Vellore	2017	SEFI	2017-09-01
ERR4634503	V22278	India	4.3.1.2	-	gyrA-S83F	-	-	Vellore	2017	SEFI	2017-09-02
ERR4992695	V22286	India	4.3.1.2	-	gyrA-S83F	-	-	Vellore	2017	SEFI	2017-08-24
ERR4634531	V22289	India	4.3.1.2	-	gyrA-S83F	-	-	Vellore	2017	SEFI	2017-09-04
ERR4790667	V22292	India	4.3.1.2	-	gyrA-S83F	-	-	Vellore	2017	SEFI	2017-11-02
ERR4634556	V22309	India	4.3.1.2	-	gyrA-S83F	-	-	Vellore	2018	SEFI	2018-06-01
ERR6118146	V22358	India	4.3.1.2	-	gyrA-S83F	-	-	Vellore	2019	SEFI	2019-04-23
ERR6118147	V22359	India	4.3.1.2	-	gyrA-S83Y	-	-	Vellore	2019	SEFI	2019-06-11
ERR4634515	V23020	India	4.3.1.2	-	gyrA-S83F	-	-	Vellore	2017	SEFI	2017-03-25
ERR4634541	V24185	India	4.3.1.2	-	gyrA-S83F	-	-	Vellore	2017	SEFI	2017-09-18
ERR4634495	V25055	India	4.3.1.2	-	gyrA-S83F	-	-	Vellore	2017	SEFI	2017-09-01
ERR6118148	V25095	India	4.3.1.2	-	gyrA-S83F	-	-	Vellore	2019	SEFI	2019-05-29
ERR4634497	V25123	India	4.3.1.2	-	gyrA-S83F	-	-	Vellore	2017	SEFI	2017-10-16
ERR4634530	V25154	India	4.3.1.2	-	gyrA-S83F	-	-	Vellore	2017	SEFI	2017-08-31
ERR4790670	V25170	India	4.3.1.2	-	gyrA-S83F	-	-	Vellore	2018	SEFI	2018-06-01
ERR4634533	V25213	India	4.3.1.2	-	gyrA-S83F	-	-	Vellore	2017	SEFI	2017-10-09
ERR4992712	V25215	India	4.3.1.2	-	gyrA-S83F	-	-	Vellore	2017	SEFI	2017-08-28
ERR6118149	V25239	India	4.3.1.2	-	gyrA-S83F	-	-	Vellore	2018	SEFI	2018-12-22
ERR6118150	V25241	India	4.3.1.2	-	gyrA-S83F	-	-	Vellore	2019	SEFI	2019-06-03
ERR6118151	V26066	India	4.3.1.2	-	gyrA-S83F	-	-	Vellore	2019	SEFI	2019-06-03
ERR4634591	V26106	India	4.3.1.2	-	gyrA-S83F	-	-	Vellore	2017	SEFI	2017-09-21
ERR6118152	V26326	India	4.3.1.2	-	gyrA-S83F,gyrA-D87N,parC-S80I	-	-	Vellore	2019	SEFI	2019-04-11
ERR6118153	V27017	India	4.3.1.2	-	gyrA-S83Y	-	-	Vellore	2019	SEFI	2019-06-29
ERR6118154	V27151	India	4.3.1.2	-	gyrA-S83F	-	-	Vellore	2019	SEFI	2019-08-02
V27157	V27157	India	4.3.1.2	-	gyrA-S83F	-	-	Vellore	-	SEFI	-
ERR4634565	V27158	India	4.3.1.2	-	gyrA-S83Y	-	-	Vellore	2018	SEFI	2018-08-07
ERR4634499	V27214	India	4.3.1.2	-	gyrA-S83F	-	-	Vellore	2017	SEFI	2017-11-07
ERR6118155	V27242	India	4.3.1.2	-	gyrA-S83F	-	-	Vellore	2019	SEFI	2019-06-29
ERR6118156	V27257	India	4.3.1.2	-	gyrA-S83F	-	-	Vellore	2019	SEFI	2019-02-04
ERR4790701	V28076	India	4.3.1.2	-	gyrA-S83F	-	-	Vellore	2018	SEFI	2018-05-01
ERR4634548	V28079	India	4.3.1.2	-	gyrA-S83F	-	-	Vellore	2017	SEFI	2017-09-01
ERR6118157	V28124	India	4.3.1.2	-	gyrA-S83F	-	-	Vellore	2019	SEFI	2019-07-08
ERR4634584	V28268	India	4.3.1.2	-	gyrA-S83F	-	-	Vellore	2018	SEFI	2018-06-07
ERR5201131	W10558	India	3.3.1	-	gyrA-S83F	-	-	Vellore	2019	SEFI	2019-04-03
ERR5201316	W10614	India	4.3.1.2	-	gyrA-S83F,gyrA-D87N,parC-S80I	-	-	Vellore	2019	SEFI	2019-10-04
ERR5200870	W10709	India	3.3.1	-	gyrA-S83F	-	-	Vellore	2019	SEFI	2019-03-06
ERR5201239	W10812	India	3.3	-	gyrA-S83F	-	-	Vellore	2019	SEFI	2019-06-07
ERR5201064	W10852	India	4.3.1.1	-	gyrA-S83Y	-	-	Vellore	2019	SEFI	2019-07-20
ERR5201336	W10856	India	4.3.1.2	-	gyrA-S83F,gyrA-D87N,parC-S80I	-	-	Vellore	2019	SEFI	2019-07-21
ERR5200991	W10882	India	4.3.1.2	-	gyrA-S83F,gyrA-D87N,parC-S80I	-	-	Vellore	2019	SEFI	2019-07-27
ERR6118158	Z10001	India	4.3.1.1	-	gyrA-S83Y	-	-	Vellore	2017	SEFI	2017-11-02
ERR4992690	Z10002	India	4.3.1.2	-	gyrA-S83F,gyrA-D87N,parC-S80I	-	-	Vellore	2017	SEFI	2017-11-03
ERR4992708	Z10003	India	4.3.1.3	blaTEM-1,qnrS,sul2,tetA	gyrA-S83Y	-	IncFIB(K)	Vellore	2017	SEFI	2001-11-03
ERR4992726	Z10004	India	4.3.1.2	-	gyrA-S83F	-	-	Vellore	2017	SEFI	2017-11-04
ERR4992744	Z10005	India	4.3.1.2	-	gyrA-S83F,gyrA-D87N,parC-S80I	-	-	Vellore	2017	SEFI	2017-11-10
ERR4992762	Z10006	India	4.3.1.3	blaTEM-1,qnrS,sul2,tetA	gyrA-S83Y	-	IncFIB(K)	Vellore	2017	SEFI	2017-11-15
ERR6118159	Z10007	India	4.3.1.1	blaTEM-1,catA1,dfrA7,sul1,sul2	gyrA-S83Y	-	IncFIB(pHCM2)	Vellore	2017	SEFI	2017-11-16
ERR4992780	Z10008	India	4.3.1.1	-	gyrA-S83F	-	-	Vellore	2017	SEFI	2017-11-16
ERR4992796	Z10009	India	4.3.1.1	-	gyrA-S83Y	-	-	Vellore	2017	SEFI	2017-11-17
ERR4992812	Z10010	India	4.3.1.2	-	gyrA-S83Y	-	-	Vellore	2017	SEFI	2017-11-19
ERR6118160	Z10011	India	4.3.1.2	-	gyrA-S83F	-	-	Vellore	2017	SEFI	2017-11-21
ERR4992825	Z10015	India	4.3.1.2	-	gyrA-S83F	-	-	Vellore	2017	SEFI	2017-12-05
ERR5201332	Z10016	India	3.2.1	-	gyrA-D87N	-	-	Vellore	2017	SEFI	2017-12-09
ERR4992691	Z10017	India	2.2	-	gyrA-S83F	-	-	Vellore	2017	SEFI	2017-12-09
ERR4992709	Z10018	India	4.3.1.1	blaTEM-1,catA1,dfrA7,sul1,sul2	gyrA-S83F	-	IncFIB(pHCM2)	Vellore	2017	SEFI	2017-12-16
ERR4992727	Z10019	India	4.3.1.2	-	gyrA-S83F,gyrA-D87N,parC-S80I	-	-	Vellore	2017	SEFI	2017-12-16
ERR4992745	Z10020	India	4.3.1.2	-	gyrA-S83F	-	-	Vellore	2017	SEFI	2017-12-23
ERR6118161	Z10021	India	2.2	-	gyrA-S83F	-	-	Vellore	2017	SEFI	2017-12-27
ERR4992782	Z10024	India	4.3.1.2	-	gyrA-S83F,gyrA-D87N,parC-S80I	-	-	Vellore	2018	SEFI	2018-01-10
ERR4992814	Z10026	India	4.3.1.1	-	gyrA-S83Y	-	-	Vellore	2018	SEFI	2018-01-17
ERR4992826	Z10028	India	4.3.1.2	-	gyrA-S83F,gyrA-D87N,parC-S80I	-	-	Vellore	2018	SEFI	2018-01-22
ERR4992823	Z10029	India	3.3	-	gyrA-S83F	-	-	Vellore	2018	SEFI	2018-01-25
ERR6118162	Z10030	India	4.3.1.2	-	gyrA-S83F,parC-S80I	-	-	Vellore	2018	SEFI	2018-01-31
ERR6118163	Z10032	India	4.3.1.2	-	gyrA-S83F	-	-	Vellore	2018	SEFI	2018-01-30
ERR6118164	Z10033	India	4.3.1.2	-	gyrA-S83F	-	-	Vellore	2018	SEFI	2018-02-01
ERR6118165	Z10036	India	4.3.1.2	-	gyrA-S83F,gyrA-D87N,parC-S80I	-	-	Vellore	2018	SEFI	2018-02-08
ERR6118166	Z10037	India	4.3.1.1	-	gyrA-S83Y	-	-	Vellore	2018	SEFI	2018-02-10
ERR6118167	Z10038	India	4.3.1.2	-	gyrA-S83F,gyrA-D87N,parC-S80I	-	-	Vellore	2018	SEFI	2018-12-11
ERR6118168	Z10039	India	4.3.1.2	-	gyrA-S83F,gyrA-D87N,parC-S80I	-	-	Vellore	2018	SEFI	2018-02-12
ERR5201073	Z10042	India	4.3.1.2	-	gyrA-S83Y	-	-	Vellore	2018	SEFI	2018-02-23
ERR5201281	Z10043	India	4.3.1.2	-	gyrA-S83F,gyrA-D87N,parC-S80I	-	-	Vellore	2018	SEFI	2018-02-26
ERR5201148	Z10044	India	4.3.1	-	gyrA-S83Y	-	-	Vellore	2018	SEFI	2018-02-27
ERR5200889	Z10045	India	4.3.1.2	-	gyrA-S83F,gyrA-D87N,parC-S80I	-	-	Vellore	2018	SEFI	2018-03-02
ERR5201127	Z10046	India	4.3.1.1	-	-	-	-	Vellore	2018	SEFI	2018-03-03
ERR5201163	Z10047	India	4.3.1.2	-	gyrA-S83F,parC-E84G	-	-	Vellore	2018	SEFI	2018-03-29
ERR5200994	Z10050	India	4.3.1.2	-	gyrA-S83F,gyrA-D87N,parC-S80I	-	-	Vellore	2018	SEFI	2018-08-23
ERR5201236	Z10052	India	4.3.1.2	-	gyrA-S83F,gyrA-D87N,parC-S80I	-	-	Vellore	2018	SEFI	2018-03-21
ERR5201051	Z10053	India	4.3.1.2	-	gyrA-S83F,gyrA-D87N,parC-S80I	-	-	Vellore	2018	SEFI	2018-03-23
ERR5201056	Z10054	India	4.3.1.2	-	gyrA-S83F	-	-	Vellore	2018	SEFI	2018-03-28
ERR5200912	Z10057	India	4.3.1.2	-	gyrA-S83F,parC-E84G	-	IncFIB(pHCM2)	Vellore	2018	SEFI	2018-04-03
ERR5201167	Z10058	India	3.2.2	-	gyrA-S83F,gyrA-D87N	-	-	Vellore	2018	SEFI	2018-04-03
ERR5201286	Z10059	India	2.2.2	-	gyrA-S83F	-	-	Vellore	2018	SEFI	2018-04-03
ERR5200936	Z10062	India	4.3.1.2	-	gyrA-S83Y	-	p0111	Vellore	2018	SEFI	2018-04-15
ERR5201338	Z10063	India	4.3.1.2	-	gyrA-S83F	-	-	Vellore	2018	SEFI	2018-04-21
ERR5201183	Z10067	India	2.2.2	-	-	-	-	Vellore	2018	SEFI	2018-04-30
ERR5201154	Z10068	India	4.3.1.2	-	gyrA-S83F,gyrA-D87N,parC-S80I	-	-	Vellore	2018	SEFI	2018-05-03
ERR5201233	Z10071	India	4.3.1.1	-	gyrA-S83Y	-	-	Vellore	2018	SEFI	2018-05-18
ERR5200996	Z10073	India	4.3.1.2	-	gyrA-S83F	-	IncFIB(pHCM2)	Vellore	2018	SEFI	2018-05-26
ERR5201275	Z10074	India	4.3.1.2	-	gyrA-S83F,gyrA-D87N,parC-S80I	-	-	Vellore	2018	SEFI	2018-05-28
ERR5201363	Z10075	India	4.3.1.2	-	gyrA-S83F	-	-	Vellore	2018	SEFI	2018-06-02
ERR5201247	Z10076	India	4.3.1.2	-	gyrA-S83F,gyrA-D87N,parC-S80I	-	-	Vellore	2018	SEFI	2018-06-07
ERR5201241	Z10077	India	4.3.1.1	-	gyrA-S83Y	-	-	Vellore	2017	SEFI	2017-11-27
ERR5201309	Z10079	India	4.3.1.1	-	gyrA-S83Y	-	-	Vellore	2018	SEFI	2018-02-28
ERR5201347	Z10080	India	3.0.1	-	-	-	-	Vellore	2018	SEFI	2018-06-11
ERR5200949	Z10081	India	4.3.1.2	-	gyrA-S83F	-	-	Vellore	2018	SEFI	2018-06-11
ERR5201068	Z10082	India	4.3.1.1	-	gyrA-S83Y	-	-	Vellore	2018	SEFI	2018-06-15
ERR6118169	Z10084	India	4.3.1.2	-	gyrA-S83F	-	-	Vellore	2018	SEFI	2018-06-22
ERR5201208	Z10085	India	4.3.1.2	-	gyrA-S83F,parC-E84G	-	-	Vellore	2018	SEFI	2018-06-25
ERR5201313	Z10086	India	4.3.1.2	-	gyrA-S83F,gyrA-D87N,parC-S80I	-	-	Vellore	2018	SEFI	2018-06-25
ERR5200953	Z10087	India	4.3.1.2	-	gyrA-S83F	-	-	Vellore	2018	SEFI	2018-06-28
ERR5201327	Z10088	India	4.3.1.1	-	gyrA-S83Y	-	-	Vellore	2018	SEFI	2018-06-29
ERR5200940	Z10089	India	4.3.1.2	-	gyrA-S83F,gyrA-D87N,parC-S80I	-	-	Vellore	2018	SEFI	2018-07-01
ERR6118170	Z10090	India	4.3.1.1	-	gyrA-S83Y	-	-	Vellore	2018	SEFI	2018-07-08
ERR5201033	Z10091	India	4.3.1.2	-	gyrA-S83F,gyrA-D87N,parC-S80I	-	-	Vellore	2018	SEFI	2018-07-10
ERR5201101	Z10092	India	4.3.1.3	-	-	-	-	Vellore	2018	SEFI	2018-07-12
ERR5200937	Z10094	India	4.3.1.1	-	gyrA-S83Y	-	-	Vellore	2018	SEFI	2018-07-16
ERR5201329	Z10097	India	4.3.1.1	-	gyrA-S83Y	-	-	Vellore	2018	SEFI	2018-07-24
ERR5201177	Z10098	India	4.3.1.1	-	gyrA-S83Y	-	-	Vellore	2018	SEFI	2018-07-25
ERR5200908	Z10099	India	4.3.1.2	-	gyrA-S83F	-	-	Vellore	2018	SEFI	2018-07-25
ERR5201076	Z10100	India	4.3.1.2	-	-	-	-	Vellore	2018	SEFI	2018-07-26
ERR5200948	Z10101	India	4.3.1.2	-	gyrA-S83F	-	-	Vellore	2018	SEFI	2018-08-01
ERR6118171	Z10102	India	4.3.1.1	-	gyrA-S83Y	-	-	Vellore	2018	SEFI	2018-08-06
ERR6118172	Z10103	India	4.3.1.2	-	gyrA-S83F	-	-	Vellore	2018	SEFI	2018-08-16
ERR5201297	Z10104	India	4.3.1.2	-	gyrA-S83F,gyrA-D87N,parC-S80I	-	-	Vellore	2019	SEFI	2019-08-25
ERR6118173	Z10105	India	4.3.1.2	-	gyrA-S83F,gyrA-D87N,parC-S80I	-	-	Vellore	2018	SEFI	2018-08-27
ERR6118174	Z10106	India	3.3.2	-	gyrA-S83Y	-	-	Vellore	2018	SEFI	2018-09-01
ERR5201132	Z10107	India	4.3.1.1	-	gyrA-S83Y	-	-	Vellore	2018	SEFI	2018-09-02
ERR6118175	Z10108	India	3.3.1	-	gyrA-S83F	-	-	Vellore	2018	SEFI	2018-09-04
ERR6118176	Z10109	India	4.3.1.2	-	gyrA-S83F,gyrA-D87N,parC-S80I	-	-	Vellore	2018	SEFI	2018-09-10
ERR6118177	Z10114	India	4.3.1.3	blaTEM-1,qnrS,sul2,tetA	gyrA-S83Y	-	IncFIB(K)	Vellore	2018	SEFI	2001-10-09
ERR6118178	Z10115	India	4.3.1.2	-	gyrA-S83F,gyrA-D87N,parC-S80I	-	-	Vellore	2018	SEFI	2018-10-10
ERR5201200	Z10116	India	4.3.1	-	gyrA-S83Y	-	-	Vellore	2018	SEFI	2018-10-10
ERR5200987	Z10118	India	4.3.1.2	-	gyrA-S83Y	-	-	Vellore	2018	SEFI	2018-10-26
ERR5200891	Z10119	India	4.3.1.2	-	gyrA-S83Y	-	-	Vellore	2018	SEFI	2018-10-30
ERR6118179	Z10121	India	4.3.1.2	-	gyrA-S83Y	-	-	Vellore	2018	SEFI	2018-11-06
ERR6118180	Z10123	India	4.3.1.2	-	gyrA-S83F	-	-	Vellore	2018	SEFI	2018-11-14
ERR5201106	Z10125	India	2.3.3	-	-	-	-	Vellore	2018	SEFI	2018-11-20
ERR5200960	Z10126	India	4.3.1.2	-	gyrA-S83F,gyrA-D87N,parC-S80I	-	-	Vellore	2018	SEFI	2018-11-28
ERR6118181	Z10127	India	4.3.1.1	-	gyrA-S83Y	-	-	Vellore	2018	SEFI	2018-11-29
ERR5201229	Z10128	India	4.3.1	-	gyrA-S83Y	-	-	Vellore	2018	SEFI	2018-11-30
ERR5201188	Z10130	India	4.3.1.2	-	gyrA-S83F	-	-	Vellore	2018	SEFI	2018-12-06
ERR6118182	Z10131	India	4.3.1.1	-	gyrA-S83Y	-	IncFIB(pHCM2)	Vellore	2018	SEFI	2018-12-08
ERR6118183	Z10132	India	3.2.2	-	gyrA-S83F,gyrA-D87N	-	-	Vellore	2018	SEFI	2018-12-16
ERR5201348	Z10133	India	4.3.1.1	-	gyrA-S83Y	-	-	Vellore	2019	SEFI	2019-01-02
ERR5201217	Z10134	India	4.3.1.2	-	gyrA-S83F,gyrA-D87N,parC-S80I	-	-	Vellore	2019	SEFI	2019-01-05
ERR5201019	Z10135	India	4.3.1.1	-	gyrA-S83Y	-	-	Vellore	2019	SEFI	2019-01-07
ERR6118184	Z10136	India	4.3.1.2	-	gyrA-S83F,gyrA-D87N,parC-S80I	-	-	Vellore	2019	SEFI	2019-01-09
ERR6118185	Z10137	India	2.5	-	gyrA-S83F	-	-	Vellore	2019	SEFI	2019-01-11
ERR5201162	Z10138	India	4.1	-	-	-	-	Vellore	2019	SEFI	2019-01-12
ERR6118186	Z10140	India	2.2.2	-	gyrA-S83F	-	-	Vellore	2019	SEFI	2019-01-21
ERR5201283	Z10141	India	4.3.1.2	-	gyrA-S83Y	-	-	Vellore	2019	SEFI	2019-01-23
ERR6118187	Z10142	India	4.3.1.1	-	gyrA-S83Y	-	-	Vellore	2019	SEFI	2019-01-24
ERR5200911	Z10143	India	4.3.1.2	-	gyrA-S83F,gyrA-D87N,parC-S80I	-	-	Vellore	2019	SEFI	2019-01-27
ERR5201138	Z10145	India	4.3.1.1	blaTEM-1,catA1,dfrA7,sul1,sul2	gyrA-S83F	-	IncFIB(pHCM2)	Vellore	2019	SEFI	2019-01-27
ERR5200978	Z10155	India	4.3.1.2	-	gyrA-S83F	-	-	Vellore	2019	SEFI	2019-03-24
ERR5200900	Z10159	India	4.3.1.1	-	gyrA-S83Y	-	-	Vellore	2019	SEFI	2019-04-09
ERR5200979	Z10160	India	4.3.1.2	-	gyrA-S83Y	-	-	Vellore	2019	SEFI	2019-04-11
ERR5201017	Z10162	India	4.3.1.2	-	gyrA-S83F	-	-	Vellore	2019	SEFI	2019-04-24
ERR5200907	Z10163	India	3.2.2	-	gyrA-S83F	-	-	Vellore	2019	SEFI	2019-04-25
ERR5200967	Z10164	India	4.3.1.1	blaTEM-1,catA1,dfrA7,sul1,sul2	gyrA-S83Y	-	-	Vellore	2019	SEFI	2019-04-25
ERR5201078	Z10165	India	4.3.1.2	-	gyrA-S83F	-	-	Vellore	2019	SEFI	2019-04-29
ERR5200976	Z10168	India	4.3.1.2	-	gyrA-S83F	-	-	Vellore	2019	SEFI	2019-05-03
ERR5201299	Z10172	India	4.3.1.2	-	gyrA-S83F	-	-	Vellore	2019	SEFI	2019-05-13
ERR5201174	Z10174	India	4.3.1.2	-	gyrA-S83F	-	-	Vellore	2019	SEFI	2019-05-15
ERR5201109	Z10176	India	4.3.1.2	-	gyrA-S83Y	-	-	Vellore	2019	SEFI	2019-05-15
ERR5200947	Z10177	India	4.3.1.2	-	gyrA-S83F	-	-	Vellore	2019	SEFI	2019-05-15
ERR5200905	Z10178	India	4.3.1.2	-	gyrA-S83F	-	-	Vellore	2019	SEFI	2019-05-17
ERR5200913	Z10179	India	4.3.1.2	-	gyrA-S83F,parC-E84G	-	IncFIB(pHCM2)	Vellore	2019	SEFI	2019-05-17
ERR5201296	Z10180	India	4.3.1.2	-	gyrA-S83F	-	-	Vellore	2019	SEFI	2019-05-18
ERR5201365	Z10183	India	4.3.1.2	-	gyrA-S83F	-	-	Vellore	2019	SEFI	2019-05-23
ERR5201210	Z10184	India	4.3.1.2	-	gyrA-S83F	-	-	Vellore	2019	SEFI	2019-05-23
ERR5201294	Z10187	India	4.3.1.2	-	gyrA-S83F	-	-	Vellore	2019	SEFI	2019-05-30
ERR5200878	Z10188	India	4.3.1.2	-	gyrA-S83F,gyrA-D87N,parC-S80I	-	-	Vellore	2019	SEFI	2019-05-31
ERR5201015	Z10191	India	4.3.1.1	-	-	-	-	Vellore	2019	SEFI	2019-06-10
ERR5200920	Z10192	India	4.3.1.2	-	gyrA-S83F,parC-S80I	-	-	Vellore	2019	SEFI	2019-06-12
ERR5201190	Z10194	India	4.3.1.3	blaTEM-1,qnrS,sul2,tetA	gyrA-S83Y	-	IncFIB(K)	Vellore	2019	SEFI	2001-06-15
ERR5201047	Z10195	India	4.3.1.2	-	gyrA-S83Y	-	p0111	Vellore	2019	SEFI	2019-06-19
ERR5201090	Z10196	India	4.3.1.2	-	gyrA-S83F	-	-	Vellore	2019	SEFI	2019-06-22
ERR5201291	Z10197	India	4.3.1.2	-	gyrA-S83Y	-	p0111	Vellore	2019	SEFI	2019-06-22
ERR5200961	Z10199	India	4.3.1.2	-	gyrA-S83F,gyrA-D87N,parC-S80I	-	-	Vellore	2019	SEFI	2019-06-25
ERR5201165	Z10200	India	4.3.1.2	-	gyrA-S83F	-	-	Vellore	2019	SEFI	2019-06-27
ERR5201311	Z10204	India	4.3.1.2	-	gyrA-S83F,gyrA-D87N,parC-S80I	-	-	Vellore	2019	SEFI	2019-07-04
ERR5201187	Z10205	India	4.3.1.2	-	gyrA-S83F,parC-S80I	-	-	Vellore	2019	SEFI	2019-07-06
ERR5201139	Z10207	India	4.3.1.2	-	gyrA-S83Y	-	p0111	Vellore	2019	SEFI	2019-07-13
ERR5201075	Z10208	India	3.3.2	-	gyrA-S83Y	-	-	Vellore	2019	SEFI	2019-07-15
ERR5201218	Z10209	India	4.3.1.2	-	parC-S80I	-	-	Vellore	2019	SEFI	2019-07-18
ERR5201354	Z10211	India	4.3.1.1	blaTEM-1,catA1,dfrA7,sul1,sul2	gyrA-S83F	-	IncFIB(pHCM2)	Vellore	2019	SEFI	2019-07-18
ERR5201128	Z10212	India	2.2	-	gyrA-S83F	-	-	Vellore	2019	SEFI	2019-07-20
ERR5201353	Z10214	India	4.3.1.2	-	gyrA-S83F	-	-	Vellore	2019	SEFI	2019-07-25
ERR5201202	Z10216	India	4.3.1.2	-	gyrA-S83F,gyrA-D87N,parC-S80I	-	-	Vellore	2019	SEFI	2019-07-28
ERR5200959	Z10218	India	4.3.1.2	-	gyrA-S83F,gyrA-D87N,parC-S80I	-	-	Vellore	2019	SEFI	2019-08-04
ERR5201035	Z10220	India	4.3.1.1	-	gyrA-S83Y	-	-	Vellore	2019	SEFI	2019-08-04
